# Supplementary material for: (Cryptand-222)potassium(+) (hydrogensulfido)[5,10,15,20-tetra­kis(2-pival­amido­phen­yl)porphyrinato]ferrate(II)
Source: Acta Crystallogr Sect E Struct Rep Online. 2009 Jul 22;65(Pt 8):m967–8. doi: 10.1107/S1600536809028104 (PMC2977240; doi:10.1107/S1600536809028104)
Supplement: Supplementary file 2 [file e-65-0m967-Isup2.hkl]

#
# h,k,l, Fc-squared, Fo-squared, sigma(Fo-squared) and status flag
#
data_I
_shelx_title ' Compound_I in P2(1)/n'
_shelx_refln_list_code          4
_shelx_F_calc_maximum      407.27
_exptl_crystal_F_000      3216.00
_reflns_d_resolution_high  0.9014
 
loop_
 _symmetry_equiv_pos_as_xyz
 'x, y, z'
 '-x+1/2, y+1/2, -z+1/2'
 '-x, -y, -z'
 'x-1/2, -y-1/2, z-1/2'
 
_cell_length_a    17.9327
_cell_length_b    21.5340
_cell_length_c    22.7670
_cell_angle_alpha  90.000
_cell_angle_beta  100.611
_cell_angle_gamma  90.000
 
_shelx_F_squared_multiplier     1.000
 
loop_
 _refln_index_h
 _refln_index_k
 _refln_index_l
 _refln_F_squared_calc
 _refln_F_squared_meas
 _refln_F_squared_sigma
 _refln_observed_status
   4   0   0    17977.69    16801.96    273.77 o
   6   0   0      501.25      566.89     45.31 o
   8   0   0     3222.92     4103.09     83.20 o
  10   0   0      136.17       53.16     36.01 o
  12   0   0     7941.68     7802.24     89.29 o
  14   0   0    12904.28    12738.33    242.28 o
  16   0   0     2064.71     2259.01     88.48 o
  18   0   0      289.07      415.05     71.26 o
   2   1   0    22545.30    20942.79    844.06 o
   3   1   0    24006.53    23988.68    247.62 o
   4   1   0     1368.87     1046.43     15.93 o
   5   1   0      671.17      609.61     19.42 o
   6   1   0     2226.24     1666.90     19.12 o
   7   1   0      902.20      706.26     19.96 o
   8   1   0     1387.08     1110.84     31.70 o
   9   1   0     6124.27     7464.97     74.90 o
  10   1   0     1034.99     1277.56     24.17 o
  11   1   0      485.84      491.49     20.48 o
  12   1   0     1791.37     1840.59     31.38 o
  13   1   0     2194.22     2253.84     49.29 o
  14   1   0     1230.06     1212.30     49.54 o
  15   1   0     1466.23     1438.46     39.89 o
  16   1   0     2219.54     2214.06     49.78 o
  17   1   0        4.70        6.37     37.28 o
  18   1   0       67.08       66.92     50.56 o
  19   1   0      104.79       67.02     57.89 o
   1   2   0      550.38     4163.31    514.05 o
   2   2   0    59000.25    61646.86    434.34 o
   3   2   0    13331.26    13576.22    133.08 o
   4   2   0        2.16       13.45     11.60 o
   5   2   0    11696.34    11115.13    126.41 o
   6   2   0     7847.68     8385.29     95.11 o
   7   2   0     1596.23     1774.41     33.77 o
   8   2   0     1432.49     1357.74     42.63 o
   9   2   0     7113.86     7545.38     94.05 o
  10   2   0      456.82      307.30     27.80 o
  11   2   0      433.02      394.09     28.61 o
  12   2   0     4538.49     4417.45     71.77 o
  13   2   0        0.56        7.94     25.01 o
  14   2   0       28.00       20.84     26.68 o
  15   2   0     6750.81     6283.36    103.31 o
  16   2   0      394.47      461.31     37.42 o
  17   2   0       40.95       32.52     38.17 o
  18   2   0        3.68       36.08     47.02 o
  19   2   0      729.39      733.10     76.53 o
   1   3   0    12057.74    14562.22    171.99 o
   2   3   0     4496.49     3077.57    128.22 o
   3   3   0     2157.88     2218.90     71.61 o
   4   3   0    11962.07    13562.40     53.84 o
   5   3   0     5343.08     5613.77     60.85 o
   6   3   0     9860.22     9087.70     71.58 o
   7   3   0     2847.66     2600.54     28.53 o
   8   3   0     1542.06     1531.40     33.58 o
   9   3   0      651.63      617.14     22.73 o
  10   3   0     4893.22     4861.37     62.29 o
  11   3   0      109.22       73.75     19.49 o
  12   3   0        8.52       19.35     14.17 o
  13   3   0      289.72      295.48     32.04 o
  14   3   0     2675.12     2795.38     63.73 o
  15   3   0      202.23      154.52     38.44 o
  16   3   0     1021.23      979.61     40.89 o
  17   3   0     1108.63     1101.54     71.03 o
  18   3   0      142.71      191.51     58.73 o
  19   3   0      163.92      170.76     52.62 o
   0   4   0    20193.40    20070.74     84.15 o
   1   4   0    22485.03    20878.69    283.24 o
   2   4   0       75.87       16.43      6.87 o
   3   4   0    87630.07    86383.91    961.80 o
   4   4   0     6399.38     5748.69     30.52 o
   5   4   0     1588.66     1922.16     27.18 o
   6   4   0     9854.06    10038.19     77.53 o
   7   4   0    16644.26    17389.42    189.92 o
   8   4   0     2537.20     2550.15     40.31 o
   9   4   0     1784.43     1885.77     30.46 o
  10   4   0     8912.52     9371.57     87.75 o
  11   4   0       60.35       57.14     22.99 o
  12   4   0     2015.87     2020.18     39.75 o
  13   4   0        1.40       44.13     22.01 o
  14   4   0     2880.07     2748.76     63.78 o
  15   4   0     3449.65     3613.49     81.02 o
  16   4   0       22.96       53.73     23.48 o
  17   4   0      355.96      511.33     54.56 o
  18   4   0        2.38       14.34     44.62 o
  19   4   0      415.24      338.95     56.66 o
   1   5   0    16624.64    12495.78    214.76 o
   2   5   0      509.64      704.32     54.60 o
   3   5   0      637.17      735.80     15.68 o
   4   5   0      935.43      547.77     24.27 o
   5   5   0      826.43      797.50     31.11 o
   6   5   0      810.84     1050.25     22.81 o
   7   5   0     1280.56     1528.49     28.54 o
   8   5   0       89.90       64.21     13.62 o
   9   5   0     2035.60     2319.95     28.77 o
  10   5   0      330.99      313.81     17.89 o
  11   5   0      404.43      373.54     23.61 o
  12   5   0     1765.95     1791.00     38.09 o
  13   5   0     2353.65     2528.15     89.77 o
  14   5   0     1256.87     1385.74     35.37 o
  15   5   0      747.54      610.63     40.42 o
  16   5   0       29.72       41.99     24.36 o
  17   5   0     1632.29     1464.82     58.12 o
  18   5   0     1418.55     1139.13     65.83 o
  19   5   0     1145.33     1048.80     62.09 o
   0   6   0    24467.18    24319.09    168.77 o
   1   6   0     2751.15     3071.58     20.83 o
   2   6   0    11953.02    14069.44    275.51 o
   3   6   0     8757.12     8123.25     59.67 o
   4   6   0     3372.05     4269.40     50.95 o
   5   6   0        4.30       35.58     23.42 o
   6   6   0      242.80      333.90     14.03 o
   7   6   0     4950.32     4390.82     41.85 o
   8   6   0     2143.97     2304.28     49.18 o
   9   6   0      936.86     1067.31     26.47 o
  10   6   0        6.84       20.31     15.06 o
  11   6   0       39.11       60.69     19.60 o
  12   6   0     1782.74     1622.42     46.92 o
  13   6   0      204.67      109.36     24.67 o
  14   6   0      807.70      833.53     29.43 o
  15   6   0       13.96       34.78     25.81 o
  16   6   0       19.40       16.17     30.25 o
  17   6   0      362.36      315.91     51.82 o
  18   6   0     1379.21     1366.06     63.14 o
   1   7   0     1188.45     1186.09     14.24 o
   2   7   0      863.93      833.71     32.56 o
   3   7   0       25.26       37.27     20.05 o
   4   7   0     2744.36     2654.49     46.06 o
   5   7   0     2633.91     2469.95     47.23 o
   6   7   0      281.50      441.62     26.20 o
   7   7   0      995.75     1040.17     27.28 o
   8   7   0      397.69      361.43     21.06 o
   9   7   0     2938.91     2598.73     43.86 o
  10   7   0        8.32       11.51     16.71 o
  11   7   0        6.34       22.01     20.25 o
  12   7   0       60.15      122.15     19.74 o
  13   7   0      338.25      510.72     44.01 o
  14   7   0      147.08      182.51     29.34 o
  15   7   0      396.94      327.32     30.14 o
  16   7   0      210.73      291.28     35.53 o
  17   7   0       77.61      150.79     36.80 o
  18   7   0      198.62      159.51     59.43 o
   0   8   0     1267.95     1587.72     28.85 o
   1   8   0    10810.78    10353.71    104.36 o
   2   8   0    36129.91    36351.96    166.49 o
   3   8   0    17361.39    18320.02    187.87 o
   4   8   0     3938.05     3580.67    105.81 o
   5   8   0      106.18      101.58     21.20 o
   6   8   0     1179.69     1108.47     35.45 o
   7   8   0       88.01       14.22     13.52 o
   8   8   0      684.98      807.79     35.08 o
   9   8   0     3718.42     3742.13     46.18 o
  10   8   0     3366.88     3370.17     66.92 o
  11   8   0       11.02       21.52     18.66 o
  12   8   0     1221.55     1450.22     81.59 o
  13   8   0      182.61      119.94     30.65 o
  14   8   0     1803.60     1628.89     53.27 o
  15   8   0       62.53       86.58     30.10 o
  16   8   0       39.92      199.65     53.32 o
  17   8   0     3225.30     3171.54    111.48 o
  18   8   0      284.65      210.31     72.29 o
   1   9   0      441.79      281.68     24.68 o
   2   9   0      703.11      660.36     22.30 o
   3   9   0    25431.45    28374.51    238.78 o
   4   9   0     8836.05     8188.45     54.31 o
   5   9   0      770.08      774.71     40.81 o
   6   9   0     9470.84     9392.57     53.40 o
   7   9   0       69.25       90.55     12.24 o
   8   9   0      283.34      408.61     15.55 o
   9   9   0      266.07      238.40     20.12 o
  10   9   0      160.88      183.00     23.32 o
  11   9   0      122.31      181.97     22.01 o
  12   9   0        6.74       16.89     23.49 o
  13   9   0      763.75      746.76     49.81 o
  14   9   0      330.34      360.14     31.23 o
  15   9   0     1061.40     1058.13     50.49 o
  16   9   0     2528.72     2497.35     77.17 o
  17   9   0      223.56      207.66     55.31 o
  18   9   0     1610.70     1740.50    116.53 o
   0  10   0    30268.69    28175.89    239.18 o
   1  10   0      265.71      171.19     12.74 o
   2  10   0      601.97      890.01     23.63 o
   3  10   0     3469.55     3106.72     25.85 o
   4  10   0    11684.99    11651.41     84.21 o
   5  10   0     3251.85     3468.87     65.15 o
   6  10   0     9900.54     9606.93     62.23 o
   7  10   0       40.49       84.81     12.02 o
   8  10   0     3189.06     3051.53     34.68 o
   9  10   0     3469.23     3533.63     63.40 o
  10  10   0        5.60       30.82     20.16 o
  11  10   0      109.26      107.76     19.29 o
  12  10   0     4325.08     4323.15     66.67 o
  13  10   0      101.07       77.75     23.96 o
  14  10   0      967.71     1289.55     85.43 o
  15  10   0       23.12       22.93     32.48 o
  16  10   0       52.39       95.76     41.91 o
  17  10   0      982.10      806.57     61.07 o
   1  11   0     1286.28     1236.59     26.70 o
   2  11   0     6732.73     7526.52     56.13 o
   3  11   0      335.45      386.00     26.45 o
   4  11   0     3205.86     3046.91     53.60 o
   5  11   0       11.14       17.46     13.79 o
   6  11   0     3630.17     3878.72     43.73 o
   7  11   0      382.65      423.71     27.90 o
   8  11   0     2186.67     1858.27     33.00 o
   9  11   0     3453.43     3464.94     58.17 o
  10  11   0      973.63      943.10     30.00 o
  11  11   0        0.73       14.78     20.85 o
  12  11   0      382.00      392.51     27.53 o
  13  11   0      268.14      244.85     31.53 o
  14  11   0        4.30       20.97     30.90 o
  15  11   0      409.27      442.01     51.35 o
  16  11   0        5.55       25.06     42.04 o
  17  11   0      294.33      394.48     72.83 o
   0  12   0     8958.98     9265.65    172.39 o
   1  12   0      573.25      438.27     39.56 o
   2  12   0       88.89      107.04     12.83 o
   3  12   0       66.83       63.76     15.98 o
   4  12   0     1189.40     1248.23     39.70 o
   5  12   0    11214.80    12156.98     74.79 o
   6  12   0     6593.30     7056.56     72.26 o
   7  12   0     6398.81     6358.15     95.66 o
   8  12   0      291.44      273.23     23.06 o
   9  12   0     2907.64     3084.18     43.31 o
  10  12   0     3798.64     3318.98     62.15 o
  11  12   0       13.18       35.26     24.23 o
  12  12   0      482.30      518.62     26.78 o
  13  12   0      202.27      163.85     25.18 o
  14  12   0     3636.76     3543.63     78.11 o
  15  12   0     2732.68     2952.13     82.15 o
  16  12   0        0.57       23.76     41.82 o
   1  13   0      116.88      124.11     11.94 o
   2  13   0      967.93     1004.61     19.97 o
   3  13   0      726.72      792.76     25.45 o
   4  13   0        8.94       19.71     15.77 o
   5  13   0      102.07      139.15     18.05 o
   6  13   0     1127.39     1130.58     39.59 o
   7  13   0      881.57      927.84     33.97 o
   8  13   0     1064.25     1152.22     34.00 o
   9  13   0     4871.32     4808.33     56.38 o
  10  13   0       53.54      133.85     24.16 o
  11  13   0     2113.09     2183.95     54.82 o
  12  13   0      110.37      127.01     30.97 o
  13  13   0     1405.42     1421.12     60.76 o
  14  13   0        0.40       47.78     34.78 o
  15  13   0     1834.96     1735.49     84.86 o
  16  13   0       56.98       29.02     41.58 o
   0  14   0    16512.57    16710.79    143.89 o
   1  14   0     2308.20     2213.93     28.18 o
   2  14   0       13.18       16.08     13.41 o
   3  14   0      591.47      722.79     24.41 o
   4  14   0        5.70        8.85     19.43 o
   5  14   0      101.50      158.95     19.16 o
   6  14   0        1.09        9.83     25.96 o
   7  14   0      856.31      845.24     48.36 o
   8  14   0     5084.68     4906.90     79.14 o
   9  14   0     3351.40     3211.87     53.90 o
  10  14   0    11894.95    11381.62    115.67 o
  11  14   0        7.69       28.27     28.02 o
  12  14   0     4748.11     4647.81     88.33 o
  13  14   0      392.23      468.72     58.67 o
  14  14   0     4379.02     4605.07    129.97 o
  15  14   0      612.24      531.32     47.55 o
   1  15   0      440.18      653.67     64.14 o
   2  15   0      245.50      224.08     17.90 o
   3  15   0     1057.25     1180.18     35.86 o
   4  15   0     2683.02     2691.50     40.77 o
   5  15   0       33.30       84.54     17.51 o
   6  15   0      539.27      490.78     29.52 o
   7  15   0      537.48      427.85     33.75 o
   8  15   0      177.92      166.63     31.40 o
   9  15   0     1808.52     1737.18     53.99 o
  10  15   0      244.77      230.52     35.11 o
  11  15   0     4169.47     4115.21     96.55 o
  12  15   0      412.08      530.67     51.33 o
  13  15   0      485.87      656.83     53.78 o
  14  15   0       10.76       90.65     46.10 o
  15  15   0      125.22      192.86     84.14 o
   0  16   0       36.74       18.50     25.75 o
   1  16   0     3837.46     3878.99     50.79 o
   2  16   0     1608.85     1687.59     30.54 o
   3  16   0      532.06      490.48     27.94 o
   4  16   0       71.43       73.78     21.41 o
   5  16   0      167.54      142.86     19.72 o
   6  16   0     2214.95     2591.29     53.85 o
   7  16   0     1269.59     1124.37     38.66 o
   8  16   0       53.29       89.21     22.14 o
   9  16   0      178.90      163.04     31.06 o
  10  16   0        2.15       45.89     33.25 o
  11  16   0     1164.13     1227.07     71.14 o
  12  16   0      309.10      224.82     39.90 o
  13  16   0      829.94     1071.02     79.27 o
  14  16   0       52.63       77.38     68.02 o
   1  17   0      412.60      391.83     23.02 o
   2  17   0     1849.52     1848.97     41.17 o
   3  17   0      241.52      257.24     22.86 o
   4  17   0      724.51      707.04     30.38 o
   5  17   0      112.13       78.09     21.22 o
   6  17   0       97.03       89.54     31.82 o
   7  17   0     2410.87     2414.50     70.04 o
   8  17   0       30.25       58.81     27.04 o
   9  17   0      423.47      403.72     48.57 o
  10  17   0       98.14      101.30     33.20 o
  11  17   0      888.72      711.57     70.89 o
  12  17   0      249.85      137.61     62.67 o
  13  17   0        2.12      181.48     82.98 o
   0  18   0     5400.50     4932.74    100.04 o
   1  18   0     2018.21     1892.59     45.04 o
   2  18   0     3295.11     3345.94    106.34 o
   3  18   0     3216.43     3038.14     55.84 o
   4  18   0     2059.72     2027.36     47.35 o
   5  18   0     1624.46     1597.64     46.84 o
   6  18   0        0.88       10.75     30.92 o
   7  18   0      582.09      616.74     80.52 o
   8  18   0        9.98       15.21     34.93 o
   9  18   0      469.46      493.07     50.14 o
  10  18   0      573.20      687.99     70.89 o
  11  18   0      405.01      380.65     73.54 o
  12  18   0       79.66      185.52     66.22 o
   1  19   0       12.49       41.84     19.11 o
   2  19   0     1670.83     1848.92     47.88 o
   3  19   0       13.79       49.33     25.48 o
   4  19   0      380.55      448.13     31.56 o
   5  19   0       62.73       52.68     29.75 o
   6  19   0     3311.54     3473.20     88.31 o
   7  19   0      377.77      388.77     46.91 o
   8  19   0     1229.18     1380.45     77.81 o
   9  19   0      652.55      729.65     65.58 o
  10  19   0      115.98      100.74     61.56 o
  11  19   0     1443.31     1302.60    102.05 o
   0  20   0      328.52      283.08     50.87 o
   1  20   0      606.93      662.03     32.41 o
   2  20   0      317.23      397.01     52.80 o
   3  20   0        0.71       25.24     31.99 o
   4  20   0      233.04      272.61     35.83 o
   5  20   0      565.68      657.73     68.23 o
   6  20   0       70.08       59.53     48.50 o
   7  20   0      100.57      136.59     55.15 o
   8  20   0     3471.23     3147.71     95.80 o
   9  20   0       38.29       47.86     61.54 o
  10  20   0       46.58        4.43     65.34 o
   1  21   0      581.97      675.60     42.97 o
   2  21   0      828.51      768.86     56.45 o
   3  21   0      847.52      839.67     70.63 o
   4  21   0        0.04       68.47     62.13 o
   5  21   0      421.83      488.26     75.80 o
   6  21   0      180.46      133.01     65.02 o
   7  21   0      251.56      232.59     66.08 o
   8  21   0     1483.58     1592.76    150.72 o
   9  21   0     1522.65     1651.48    152.96 o
   0  22   0      831.81      928.92     61.07 o
   1  22   0       80.23       84.52     66.94 o
   2  22   0      576.81      675.01     85.27 o
   3  22   0     1075.74     1208.50     73.17 o
   4  22   0      593.64      466.22     80.98 o
   5  22   0      404.48      257.24     77.60 o
   6  22   0      588.23      506.98    149.20 o
   7  22   0      996.27      837.60    160.08 o
   1  23   0      385.08      414.21     63.68 o
   2  23   0        5.45        9.59     60.45 o
   3  23   0      152.20      166.66     75.00 o
   4  23   0     1290.42     1492.00    169.52 o
   5  23   0     1220.75     1381.81    175.69 o
 -19   0   1     1913.34     2166.96    143.52 o
 -17   0   1     3400.71     3385.95    102.94 o
 -15   0   1    14665.12    14818.83    268.65 o
 -13   0   1     8644.39     8707.77    120.39 o
 -11   0   1      419.43      444.68     36.48 o
  -9   0   1    12674.86    11741.99    159.70 o
  -7   0   1    10868.87    11498.78    101.77 o
  -5   0   1    12310.39    14303.85    199.26 o
  -3   0   1     4576.47     5903.90    180.68 o
   1   0   1    32547.88    22430.14      1.60 o
   3   0   1    55933.46    56833.39    693.00 o
   5   0   1   121701.85   121416.88   1374.52 o
   7   0   1    35916.76    39514.95    432.75 o
   9   0   1    17626.11    18231.03    206.76 o
  11   0   1       97.59       12.90     25.09 o
  13   0   1     1159.02     1176.57     58.92 o
  15   0   1    16095.72    15138.95    268.88 o
  17   0   1      171.64      137.49     82.04 o
  19   0   1      235.75      322.04    155.94 o
 -19   1   1       99.52      114.40     57.08 o
 -18   1   1       54.56      117.02     50.87 o
 -17   1   1     1560.60     1446.60     61.73 o
 -16   1   1     7179.71     6900.63     99.63 o
 -15   1   1     4421.53     4380.62     65.03 o
 -14   1   1     5231.50     5391.73     84.31 o
 -13   1   1     2255.69     2169.42     38.78 o
 -12   1   1      685.57      833.53     29.10 o
 -11   1   1      518.92      444.84     28.48 o
 -10   1   1      263.01      354.44     23.07 o
  -9   1   1     2504.76     2353.80     34.51 o
  -8   1   1     2910.11     2348.21     37.26 o
  -7   1   1     4822.85     4088.54     42.09 o
  -6   1   1     4579.91     3607.34     31.48 o
  -5   1   1      695.82      733.67     35.39 o
  -4   1   1    37442.71    34554.21    258.89 o
  -3   1   1    24147.16    26849.86    138.84 o
  -2   1   1      520.84      452.52     84.68 o
  -1   1   1    21339.56    29812.02    117.06 o
   2   1   1      780.53     1317.16     40.03 o
   3   1   1    21984.52    22301.11    182.51 o
   4   1   1     6593.67     6719.13     66.89 o
   5   1   1    12492.16    13419.89     62.19 o
   6   1   1     9047.95     9561.70     72.56 o
   7   1   1     1639.71     1518.96     22.04 o
   8   1   1     5312.53     5576.71     57.26 o
   9   1   1      209.89      223.62     26.30 o
  10   1   1     1441.92     1526.36     29.28 o
  11   1   1     5104.57     5170.60     53.49 o
  12   1   1       24.81      151.86     20.69 o
  13   1   1        1.06       13.92     26.48 o
  14   1   1     1477.43     1283.09     51.22 o
  15   1   1      560.12      574.24     31.61 o
  16   1   1     5169.10     5349.13     85.05 o
  17   1   1       34.91       32.38     39.54 o
  18   1   1       72.95      104.47     48.76 o
  19   1   1       75.90      104.66     56.13 o
 -19   2   1      191.44       66.32     48.98 o
 -18   2   1        9.48        9.29     43.32 o
 -17   2   1       80.47       80.31     37.86 o
 -16   2   1     1538.72     1532.70     63.50 o
 -15   2   1      242.70      231.26     34.51 o
 -14   2   1     8054.76     7710.06    108.13 o
 -13   2   1      976.73     1070.74     39.11 o
 -12   2   1     1531.42     1577.85     33.44 o
 -11   2   1       29.76       40.95     13.23 o
 -10   2   1      725.42      618.18     25.43 o
  -9   2   1     4187.22     4378.54     43.54 o
  -8   2   1     3810.06     4005.95     59.16 o
  -7   2   1      924.29      733.79     25.42 o
  -6   2   1     2849.60     2873.19     53.18 o
  -5   2   1     4521.40     4698.16     37.83 o
  -4   2   1       80.29      194.78     12.47 o
  -3   2   1    16274.61    18030.60    158.41 o
  -2   2   1      258.89      619.59     82.46 o
  -1   2   1    12531.96     9043.90    405.34 o
   1   2   1       14.61       16.07      2.48 o
   2   2   1    15005.82    17798.07     40.41 o
   3   2   1      559.16      299.03     21.64 o
   4   2   1        3.63       13.73     12.20 o
   5   2   1     1527.56     1470.30     21.26 o
   6   2   1      327.86      556.30     19.49 o
   7   2   1       12.61        7.20     12.20 o
   8   2   1     4965.79     5421.60     64.61 o
   9   2   1       70.61       80.65     17.44 o
  10   2   1       30.33       43.08     10.88 o
  11   2   1      531.63      593.44     22.98 o
  12   2   1     5249.48     5320.14     68.95 o
  13   2   1       19.42       34.71     19.11 o
  14   2   1      109.40      107.60     30.29 o
  15   2   1      215.07      126.85     30.06 o
  16   2   1      889.23      833.77     49.30 o
  17   2   1       64.28       24.46     42.53 o
  18   2   1      252.71      296.68     54.62 o
  19   2   1      201.19      167.85     62.97 o
 -19   3   1     1558.06     1722.58     81.64 o
 -18   3   1        0.95       11.28     43.48 o
 -17   3   1     1298.93     1193.54     70.50 o
 -16   3   1     1080.25     1043.21     40.99 o
 -15   3   1      221.58      232.48     30.93 o
 -14   3   1      438.07      489.35     65.78 o
 -13   3   1      148.66      143.05     18.65 o
 -12   3   1      188.14      193.85     12.91 o
 -11   3   1      960.07      901.84     32.69 o
 -10   3   1     1045.32     1204.27     21.63 o
  -9   3   1       57.01      112.66     13.78 o
  -8   3   1       43.26       51.23     14.09 o
  -7   3   1     2408.62     2291.48     43.25 o
  -6   3   1       60.56       27.79     12.76 o
  -5   3   1     1042.74      538.45     18.47 o
  -4   3   1     5243.88     5464.44     31.56 o
  -3   3   1     4020.14     4500.82    129.46 o
  -2   3   1    48168.83    57537.02    184.50 o
  -1   3   1     5669.77     3625.36    122.23 o
   0   3   1    50584.36    47999.75    469.57 o
   1   3   1     1612.67     1155.55     14.54 o
   2   3   1      126.80      276.95     15.44 o
   3   3   1    20699.03    21458.37     60.56 o
   4   3   1    56382.23    55226.87    341.05 o
   5   3   1      100.98       35.84     10.32 o
   6   3   1      876.87      846.51     34.21 o
   7   3   1     2662.33     2738.09     53.45 o
   8   3   1     4171.43     3751.63     43.46 o
   9   3   1       13.13       21.92     16.06 o
  10   3   1      458.04      570.44     35.67 o
  11   3   1     2946.93     3172.02     53.40 o
  12   3   1     2329.83     2519.58     43.60 o
  13   3   1      253.65      218.56     29.85 o
  14   3   1      406.95      378.04     52.32 o
  15   3   1      962.13      978.16     51.91 o
  16   3   1        3.95       45.91     27.88 o
  17   3   1      707.88      570.04     48.73 o
  18   3   1       10.00       11.47     46.45 o
  19   3   1        5.74       24.25     49.00 o
 -19   4   1        8.58       41.54     47.66 o
 -18   4   1      310.29      354.82     54.65 o
 -17   4   1       93.17       91.18     36.91 o
 -16   4   1      496.71      554.59     43.53 o
 -15   4   1       20.01       22.79     22.96 o
 -14   4   1      551.19      532.61     64.50 o
 -13   4   1      686.88      692.14     32.67 o
 -12   4   1     3608.49     3708.17     62.09 o
 -11   4   1       44.22       46.67     15.37 o
 -10   4   1      538.74      619.18     24.04 o
  -9   4   1     5353.53     5315.51     54.66 o
  -8   4   1       48.72      144.60     13.26 o
  -7   4   1      993.55     1151.22     27.93 o
  -6   4   1     3339.58     3491.32     47.00 o
  -5   4   1     6735.98     6121.73     55.62 o
  -4   4   1    17802.44    19649.74     66.01 o
  -3   4   1    50007.12    47944.04    301.16 o
  -2   4   1      533.13      830.04     26.40 o
  -1   4   1    76261.75    78583.80    326.36 o
   0   4   1    95812.93    98092.51    572.43 o
   1   4   1        7.57      476.53     59.01 o
   2   4   1    10540.47    11801.71     87.23 o
   3   4   1      215.10      129.02     11.30 o
   4   4   1     9931.38    10792.33    132.61 o
   5   4   1        0.46       13.07     10.35 o
   6   4   1     1069.12     1267.66     27.21 o
   7   4   1     1660.89     1780.03     31.35 o
   8   4   1     4934.79     4970.67     46.25 o
   9   4   1      291.47      222.55     20.46 o
  10   4   1      778.92      865.88     23.65 o
  11   4   1     1000.84      962.68     26.35 o
  12   4   1      336.63      378.97     24.39 o
  13   4   1       43.06       83.84     22.65 o
  14   4   1      108.06      125.08     33.29 o
  15   4   1      327.75      301.05     35.44 o
  16   4   1      320.30      269.39     48.93 o
  17   4   1      287.69      183.69     44.37 o
  18   4   1      239.38      234.24     48.13 o
  19   4   1      496.17      394.00     60.76 o
 -19   5   1      447.85      514.21     59.36 o
 -18   5   1      515.00      495.80     53.54 o
 -17   5   1      117.85       90.71     36.83 o
 -16   5   1      533.21      484.32     49.78 o
 -15   5   1      757.08      800.50     34.46 o
 -14   5   1        6.08       18.26     22.75 o
 -13   5   1        1.27       27.58     23.69 o
 -12   5   1       87.09      202.37     19.97 o
 -11   5   1      870.80      722.79     21.73 o
 -10   5   1      649.07      749.21     17.33 o
  -9   5   1      662.55      738.75     25.32 o
  -8   5   1        6.77       18.10     19.42 o
  -7   5   1     1971.76     2191.24     37.22 o
  -6   5   1     1743.53     2309.15     23.78 o
  -5   5   1    17075.81    18037.45    151.04 o
  -4   5   1     1211.69     1061.15     22.79 o
  -3   5   1     8128.20     9044.32    123.30 o
  -2   5   1     9170.58     7118.40     45.66 o
  -1   5   1    13566.96    12924.82    227.83 o
   0   5   1     8807.02     8000.82     48.80 o
   1   5   1    14580.05    15304.65    218.45 o
   2   5   1    11924.37    10966.27    261.76 o
   3   5   1    35577.51    36109.96    264.64 o
   4   5   1     1347.10     1282.06     43.87 o
   5   5   1      452.54      677.30     14.96 o
   6   5   1    11232.59    12204.31    138.11 o
   7   5   1       38.42       67.76     13.82 o
   8   5   1     2164.20     2040.19     32.42 o
   9   5   1     2264.81     2314.09     30.36 o
  10   5   1     2293.54     2823.22     53.96 o
  11   5   1       10.04       47.73     17.08 o
  12   5   1     2436.33     2547.00     31.00 o
  13   5   1     3104.86     2981.80     51.40 o
  14   5   1      338.55      432.67     29.49 o
  15   5   1     1516.24     1394.54     40.12 o
  16   5   1      233.72      126.68     37.37 o
  17   5   1     1390.18     1474.90     85.55 o
  18   5   1      479.55      284.33     62.18 o
 -19   6   1      267.28      186.97     69.61 o
 -18   6   1      357.15      298.13     56.93 o
 -17   6   1     3088.48     3240.72     82.04 o
 -16   6   1      208.51      248.53     33.91 o
 -15   6   1      624.19      540.54     37.19 o
 -14   6   1      337.82      284.22     24.94 o
 -13   6   1       59.54       62.77     23.17 o
 -12   6   1      103.29      121.22     17.85 o
 -11   6   1      417.26      442.32     21.01 o
 -10   6   1      740.89      554.59     29.81 o
  -9   6   1     3096.99     2912.88     34.63 o
  -8   6   1      537.04      535.62     17.34 o
  -7   6   1    30265.76    33183.22    266.16 o
  -6   6   1     9412.02     9100.57     98.63 o
  -5   6   1     4439.69     5566.64     45.08 o
  -4   6   1     2011.09     2448.96     34.56 o
  -3   6   1     7326.89     6084.46    128.31 o
  -2   6   1     7645.90     8870.23    140.94 o
  -1   6   1     1438.28     1174.99     25.45 o
   0   6   1    12279.40    12440.59    135.65 o
   1   6   1     3394.90     3084.70     52.08 o
   2   6   1     9333.97     9944.18     43.75 o
   3   6   1    15748.64    14791.06     64.97 o
   4   6   1     5735.38     5623.50     39.52 o
   5   6   1    22641.27    23263.59    179.21 o
   6   6   1    24054.41    25200.90    199.38 o
   7   6   1    23169.74    24077.73    188.98 o
   8   6   1     2786.89     3232.60     46.03 o
   9   6   1     6836.03     7174.33     73.17 o
  10   6   1      379.69      383.83     24.23 o
  11   6   1      566.31      603.81     25.06 o
  12   6   1      270.14      257.08     25.12 o
  13   6   1     2375.26     2458.51     57.05 o
  14   6   1      538.28      532.31     29.93 o
  15   6   1     2403.42     2210.07     61.01 o
  16   6   1       37.06       60.07     32.25 o
  17   6   1      862.97      846.88     60.57 o
  18   6   1      184.00      175.61     51.88 o
 -18   7   1        5.10       33.02     51.59 o
 -17   7   1      456.72      562.08     56.78 o
 -16   7   1     3530.23     3747.32     86.46 o
 -15   7   1      270.77      283.11     33.27 o
 -14   7   1       85.81       72.28     27.29 o
 -13   7   1     1389.44     1348.60     47.91 o
 -12   7   1      192.10      194.91     22.56 o
 -11   7   1       26.10       72.27     18.10 o
 -10   7   1     9390.62     9351.25    106.33 o
  -9   7   1      519.85      620.26     38.81 o
  -8   7   1      518.10      464.30     22.29 o
  -7   7   1        1.79       23.98     16.56 o
  -6   7   1     4375.76     4356.00     69.37 o
  -5   7   1       56.20       44.65     11.10 o
  -4   7   1        8.22      119.82     13.76 o
  -3   7   1      698.86      584.72     20.76 o
  -2   7   1    14892.54    14014.63     85.53 o
  -1   7   1       21.75       84.17     10.89 o
   0   7   1    14432.52    12979.31     81.99 o
   1   7   1     4803.64     5551.96     28.11 o
   2   7   1    28351.86    26648.52    177.23 o
   3   7   1     5481.11     4789.67    108.80 o
   4   7   1    23676.37    22333.71    279.95 o
   5   7   1     6711.54     6574.52     51.09 o
   6   7   1     9964.25    11442.82     77.87 o
   7   7   1      214.15      154.48     15.56 o
   8   7   1     1934.54     1882.54     37.92 o
   9   7   1     2550.02     2560.70     38.67 o
  10   7   1     1324.79     1417.14     34.16 o
  11   7   1       21.90       24.35     22.81 o
  12   7   1     1768.28     1661.33     36.62 o
  13   7   1        0.77       10.95     23.89 o
  14   7   1       69.89       83.66     24.72 o
  15   7   1      561.51      593.93     42.73 o
  16   7   1     1428.21     1276.13     45.28 o
  17   7   1      520.76      499.50     42.21 o
  18   7   1     3513.35     3906.62    100.41 o
 -18   8   1      308.63      299.98     71.15 o
 -17   8   1     2106.14     2175.81     83.05 o
 -16   8   1     2020.40     2002.05     64.91 o
 -15   8   1     1238.32     1251.54     50.23 o
 -14   8   1      112.17      127.63     30.42 o
 -13   8   1      864.64      902.62     43.95 o
 -12   8   1     7856.93     7848.18     85.59 o
 -11   8   1      469.71      503.20     33.41 o
 -10   8   1      570.40      560.14     25.90 o
  -9   8   1      200.54      135.50     19.54 o
  -8   8   1      685.69      717.26     20.64 o
  -7   8   1     6063.40     6090.90     49.41 o
  -6   8   1     4099.56     4465.87     51.60 o
  -5   8   1    12457.38    13541.37    153.21 o
  -4   8   1     4319.87     4247.04     92.32 o
  -3   8   1     8263.67     8433.11     89.55 o
  -2   8   1        3.29       10.23     10.56 o
  -1   8   1      449.54      407.33     15.67 o
   0   8   1      201.86      316.61     15.58 o
   1   8   1     2880.40     2861.78     66.03 o
   2   8   1      182.29      249.77     19.11 o
   3   8   1    11175.11    10336.43     75.80 o
   4   8   1      128.20      250.69     34.18 o
   5   8   1     1890.08     2093.75     24.50 o
   6   8   1       72.51      122.44     20.68 o
   7   8   1      496.27      530.44     21.69 o
   8   8   1        5.01       25.20     13.82 o
   9   8   1    12451.63    13826.88    110.47 o
  10   8   1     2217.58     2193.75     43.54 o
  11   8   1      337.10      294.81     25.58 o
  12   8   1      209.90      262.65     25.29 o
  13   8   1       71.09       38.33     29.56 o
  14   8   1     1368.23     1279.47     50.20 o
  15   8   1     1277.33     1193.38     46.68 o
  16   8   1      507.92      588.10     67.90 o
  17   8   1      977.50     1163.40     82.81 o
  18   8   1      134.61      134.13     55.75 o
 -18   9   1      347.83      338.19     96.48 o
 -17   9   1      162.58      218.24     54.90 o
 -16   9   1      187.85      223.45     43.01 o
 -15   9   1     4053.42     3985.31     78.56 o
 -14   9   1      960.84      961.11     37.00 o
 -13   9   1      430.34      389.01     29.50 o
 -12   9   1      573.56      628.07     31.73 o
 -11   9   1    11184.38    11472.76    129.14 o
 -10   9   1      245.24      289.34     22.24 o
  -9   9   1      269.73      249.28     16.26 o
  -8   9   1        5.80       70.30     13.86 o
  -7   9   1     8774.85     8561.84    106.49 o
  -6   9   1       17.78       58.37     13.65 o
  -5   9   1      118.25       97.67     33.75 o
  -4   9   1     2175.96     2390.24     34.95 o
  -3   9   1     6151.10     6674.87     77.50 o
  -2   9   1      732.12      645.60     31.93 o
  -1   9   1      542.79      476.86     17.17 o
   0   9   1     3558.37     3046.75     32.21 o
   1   9   1     2207.71     2464.63     31.92 o
   2   9   1     2491.88     2247.27     64.14 o
   3   9   1    24628.84    24966.72    267.89 o
   4   9   1     1403.64     1149.08     32.77 o
   5   9   1     4853.67     4720.95    106.74 o
   6   9   1    11320.49    11516.79    100.73 o
   7   9   1     8122.63     8924.47    104.53 o
   8   9   1      393.70      397.50     24.46 o
   9   9   1    10460.52    10578.45    137.93 o
  10   9   1     1974.85     1907.18     33.38 o
  11   9   1     4759.10     5136.63     63.64 o
  12   9   1      624.59      576.05     46.73 o
  13   9   1     1113.32     1299.34     47.89 o
  14   9   1       93.05       79.66     32.61 o
  15   9   1       26.29       64.13     36.92 o
  16   9   1      982.72     1022.03     56.61 o
  17   9   1     1048.45     1145.76     84.35 o
 -17  10   1      720.12      721.92     68.34 o
 -16  10   1      209.22      136.73     37.38 o
 -15  10   1      621.55      654.21     36.64 o
 -14  10   1     1604.63     1588.93     51.51 o
 -13  10   1     1114.37     1338.36     36.79 o
 -12  10   1     5258.79     5424.77     65.35 o
 -11  10   1     3039.82     3158.59     39.48 o
 -10  10   1     2303.08     2346.09     49.60 o
  -9  10   1     2930.45     2895.35     41.45 o
  -8  10   1      131.65       89.91     16.02 o
  -7  10   1        7.41        7.22     19.63 o
  -6  10   1     2682.87     2542.58     56.84 o
  -5  10   1      272.21      311.86     23.13 o
  -4  10   1     1652.68     1459.31     33.70 o
  -3  10   1     1031.72     1115.04     28.39 o
  -2  10   1      153.16      166.27     16.57 o
  -1  10   1     2603.43     3352.97     29.65 o
   0  10   1      157.94      188.33     13.04 o
   1  10   1      763.15      695.88     22.47 o
   2  10   1     2998.10     3498.94     52.47 o
   3  10   1     2177.89     2318.92     32.47 o
   4  10   1      110.73      119.31     13.13 o
   5  10   1     5403.24     5693.27     59.69 o
   6  10   1        7.19        8.47     14.32 o
   7  10   1        1.30        6.46     15.85 o
   8  10   1      462.90      573.93     20.39 o
   9  10   1     5593.77     5750.75     73.18 o
  10  10   1     6421.85     6426.93     72.44 o
  11  10   1      944.97     1025.31     40.51 o
  12  10   1       14.61       51.82     21.77 o
  13  10   1        5.19       17.92     23.62 o
  14  10   1     3532.69     3994.39     70.06 o
  15  10   1        0.15        8.49     32.69 o
  16  10   1      515.98      492.98     55.18 o
  17  10   1     1255.82     1082.87     73.95 o
 -17  11   1      984.85      961.54     83.01 o
 -16  11   1       90.75       52.41     40.66 o
 -15  11   1      236.17      208.67     62.42 o
 -14  11   1     5546.51     5443.04     95.50 o
 -13  11   1      162.41      184.30     33.64 o
 -12  11   1      186.14      166.20     27.03 o
 -11  11   1      326.90      374.39     29.99 o
 -10  11   1      913.30     1016.39     32.74 o
  -9  11   1     5699.17     5720.64     76.32 o
  -8  11   1      278.25      232.57     26.37 o
  -7  11   1        0.68       10.66     17.34 o
  -6  11   1     1910.44     2163.88     55.79 o
  -5  11   1      338.37      243.82     23.01 o
  -4  11   1     2638.41     2563.07     64.26 o
  -3  11   1     6005.39     5656.01     77.50 o
  -2  11   1     1196.66     1021.39     27.91 o
  -1  11   1    11406.04    12085.81    107.28 o
   0  11   1      709.12      523.00     39.92 o
   1  11   1       29.68       21.68      9.23 o
   2  11   1       39.33       55.85     11.92 o
   3  11   1     2586.11     2716.54     43.69 o
   4  11   1       77.57      139.37     38.14 o
   5  11   1      528.72      313.26     27.92 o
   6  11   1       72.04       85.51     23.30 o
   7  11   1     4677.58     4203.11     59.31 o
   8  11   1      187.48      154.12     14.66 o
   9  11   1     4087.92     4329.13     50.06 o
  10  11   1        2.95        7.32     24.37 o
  11  11   1     2479.21     2472.90     46.23 o
  12  11   1     1016.12     1039.06     41.20 o
  13  11   1     1124.67     1246.88     46.04 o
  14  11   1      232.56      360.15     42.63 o
  15  11   1      397.90      467.93     52.87 o
  16  11   1      111.51      145.59     44.55 o
  17  11   1        1.60       24.14     45.73 o
 -17  12   1      226.81      218.29     87.13 o
 -16  12   1       55.48       41.38     44.46 o
 -15  12   1     1553.88     1745.51     72.09 o
 -14  12   1     3167.54     3125.27     84.37 o
 -13  12   1       83.38      134.67     27.33 o
 -12  12   1      362.62      334.40     34.06 o
 -11  12   1      265.34      198.77     22.15 o
 -10  12   1     1065.22     1164.28     45.85 o
  -9  12   1        1.66       19.55     20.13 o
  -8  12   1     2873.71     2921.54     57.98 o
  -7  12   1     4762.87     5044.79     60.19 o
  -6  12   1       37.83       29.89     16.15 o
  -5  12   1     3057.75     3064.94     55.50 o
  -4  12   1     3088.42     3210.31     53.35 o
  -3  12   1     7542.28     8232.04     78.17 o
  -2  12   1    18177.17    18946.78    156.74 o
  -1  12   1       51.45       54.45     12.48 o
   0  12   1     5377.08     5652.70     54.77 o
   1  12   1     4815.15     4927.34     54.04 o
   2  12   1     2271.78     2172.38     37.66 o
   3  12   1     1206.14     1150.46     27.90 o
   4  12   1      358.10      338.66     15.67 o
   5  12   1     1755.09     1770.49     23.53 o
   6  12   1      587.26      583.41     32.32 o
   7  12   1     3239.30     3217.56     43.57 o
   8  12   1      489.40      471.45     19.78 o
   9  12   1      424.74      545.55     25.56 o
  10  12   1     2927.14     2934.33     53.72 o
  11  12   1       91.76      106.56     19.70 o
  12  12   1      378.02      291.70     35.20 o
  13  12   1      260.81      281.09     35.04 o
  14  12   1      269.19      215.49     41.67 o
  15  12   1     1101.68     1116.83     61.95 o
  16  12   1       25.81       86.55     44.97 o
 -16  13   1      156.37      191.61     42.81 o
 -15  13   1       36.06       52.49     36.51 o
 -14  13   1     1099.71     1038.16     59.53 o
 -13  13   1      660.63      540.22     51.20 o
 -12  13   1       17.31       31.20     29.13 o
 -11  13   1      377.49      378.16     37.77 o
 -10  13   1      526.13      552.12     33.42 o
  -9  13   1      148.97      157.68     28.16 o
  -8  13   1     5545.70     5329.45     92.13 o
  -7  13   1       17.31       56.38     19.25 o
  -6  13   1      169.81      249.47     24.58 o
  -5  13   1      515.28      473.50     38.15 o
  -4  13   1     1133.35     1065.50     32.08 o
  -3  13   1      371.85      300.79     17.36 o
  -2  13   1       26.90       60.06     14.14 o
  -1  13   1     1949.74     2253.04     27.89 o
   0  13   1    16222.28    15812.61    148.40 o
   1  13   1     1897.77     1919.25     33.03 o
   2  13   1     4847.86     4870.68     55.63 o
   3  13   1       45.07       92.49     14.18 o
   4  13   1       59.50       52.87     20.05 o
   5  13   1      802.63      686.06     40.32 o
   6  13   1     8185.76     7912.32    119.10 o
   7  13   1     1622.96     1584.02     36.62 o
   8  13   1      139.04      169.89     18.23 o
   9  13   1       20.68        8.32     20.34 o
  10  13   1     1112.21     1129.78     38.65 o
  11  13   1     1221.67     1156.29     39.04 o
  12  13   1      877.01      846.25     38.11 o
  13  13   1      422.18      366.77     37.34 o
  14  13   1        5.68       31.37     38.97 o
  15  13   1       64.48       57.76     42.48 o
  16  13   1     1310.25     1422.92     86.59 o
 -15  14   1     5387.23     4470.69    209.60 o
 -14  14   1      197.97      185.79     42.82 o
 -13  14   1     1982.83     1781.62     75.26 o
 -12  14   1      269.21      278.60     40.09 o
 -11  14   1        3.16       26.44     25.88 o
 -10  14   1     1132.15     1172.42     39.65 o
  -9  14   1     1266.77     1244.84     44.44 o
  -8  14   1     2993.98     2936.40     44.50 o
  -7  14   1     5130.74     4954.86     88.49 o
  -6  14   1      920.37      892.65     37.57 o
  -5  14   1    10075.31     9994.15    107.13 o
  -4  14   1     1541.68     1565.51     34.27 o
  -3  14   1    11763.17    11369.98     96.85 o
  -2  14   1      918.76     1056.52     26.78 o
  -1  14   1      386.43      371.31     20.56 o
   0  14   1      541.00      673.89     26.35 o
   1  14   1     1476.92     1537.15     29.88 o
   2  14   1      136.81      194.21     27.46 o
   3  14   1     1095.30     1022.84     38.99 o
   4  14   1     2455.36     2468.62     42.03 o
   5  14   1      731.92      677.26     23.67 o
   6  14   1     1823.26     1738.91     59.70 o
   7  14   1     1878.48     2016.59     31.54 o
   8  14   1      425.87      472.05     34.28 o
   9  14   1     1644.43     1592.90     42.42 o
  10  14   1      279.65      160.54     24.98 o
  11  14   1      656.11      617.04     34.64 o
  12  14   1      301.55      292.53     39.59 o
  13  14   1     3458.91     3279.34     82.47 o
  14  14   1      322.24      365.35     46.49 o
  15  14   1     1489.10     1477.36     72.68 o
 -15  15   1      128.10      123.34     76.99 o
 -14  15   1      847.26      845.77     88.58 o
 -13  15   1      995.82     1066.17     74.52 o
 -12  15   1       47.83       57.07     47.79 o
 -11  15   1       66.23       72.41     41.39 o
 -10  15   1      360.56      376.71     43.83 o
  -9  15   1      228.33      285.32     38.33 o
  -8  15   1       46.74       50.39     24.71 o
  -7  15   1      492.40      503.73     43.50 o
  -6  15   1     2734.75     2457.67     51.21 o
  -5  15   1       64.63       53.79     21.90 o
  -4  15   1     2773.46     2858.41     45.88 o
  -3  15   1     1263.49     1261.58     37.12 o
  -2  15   1     4206.03     4362.07     61.91 o
  -1  15   1      327.42      393.51     31.05 o
   0  15   1     2546.38     2697.72     40.37 o
   1  15   1     8255.68     8193.78     94.10 o
   2  15   1     2737.89     3057.16     34.21 o
   3  15   1      984.11     1036.01     37.12 o
   4  15   1      120.34       52.59     18.31 o
   5  15   1      268.37      301.22     34.39 o
   6  15   1      381.87      284.22     22.57 o
   7  15   1      203.78      206.55     34.11 o
   8  15   1     3669.18     3522.42     69.52 o
   9  15   1       85.73       37.55     25.95 o
  10  15   1     2932.05     2787.89     58.68 o
  11  15   1     1892.99     1821.78     59.82 o
  12  15   1        0.13       17.40     29.46 o
  13  15   1      119.07       83.13     32.71 o
  14  15   1     2976.39     2741.08     81.30 o
  15  15   1      921.02     1123.71     67.47 o
 -14  16   1     1151.95     1118.30    100.07 o
 -13  16   1      435.74      535.45     73.04 o
 -12  16   1     1343.49     1522.66     95.73 o
 -11  16   1     1639.81     1907.25     87.29 o
 -10  16   1     1317.66     1226.48     61.68 o
  -9  16   1     1637.18     1642.73     93.06 o
  -8  16   1     1789.32     1665.47     46.62 o
  -7  16   1        3.35        8.74     23.10 o
  -6  16   1      124.15       61.42     24.28 o
  -5  16   1      502.20      478.03     23.78 o
  -4  16   1      973.75      968.49     33.55 o
  -3  16   1      248.54      223.70     19.52 o
  -2  16   1        2.14       33.29     18.81 o
  -1  16   1       16.89       16.59     15.91 o
   0  16   1     2350.30     2656.56     41.88 o
   1  16   1     2242.83     2406.66     45.41 o
   2  16   1      766.53      660.16     25.60 o
   3  16   1      375.59      392.57     23.16 o
   4  16   1       36.88       41.13     22.35 o
   5  16   1      118.52      145.90     26.50 o
   6  16   1      207.80      231.87     25.32 o
   7  16   1      709.12      680.64     33.85 o
   8  16   1      494.63      375.36     31.15 o
   9  16   1     7412.03     7087.52     89.02 o
  10  16   1     1222.24     1211.37     48.89 o
  11  16   1     1129.22     1190.42     75.43 o
  12  16   1     2092.32     1755.17     73.46 o
  13  16   1       63.29       55.21     41.68 o
  14  16   1     1164.85     1101.46    159.66 o
 -13  17   1      439.53      267.50    159.31 o
 -12  17   1      846.48      946.69     87.55 o
 -11  17   1     1993.87     1969.02     95.64 o
 -10  17   1     2652.44     2616.69     98.71 o
  -9  17   1       54.40       28.84     38.60 o
  -8  17   1      214.87      164.27     33.25 o
  -7  17   1       60.90       27.36     31.71 o
  -6  17   1     1555.77     1369.02     52.99 o
  -5  17   1       16.99       33.65     19.52 o
  -4  17   1      311.10      202.97     24.71 o
  -3  17   1        3.24        9.06     21.41 o
  -2  17   1     3571.69     3483.85     57.92 o
  -1  17   1     1891.78     1754.55     41.65 o
   0  17   1     1500.67     1429.89     36.44 o
   1  17   1     2159.93     2177.77     32.44 o
   2  17   1      223.85      164.82     17.31 o
   3  17   1     2256.32     2130.19     51.71 o
   4  17   1     3463.85     3293.67     60.11 o
   5  17   1      502.58      476.17     26.39 o
   6  17   1        0.32       25.60     23.49 o
   7  17   1       44.50       71.36     30.03 o
   8  17   1      543.59      624.12     46.78 o
   9  17   1      606.67      643.25     52.70 o
  10  17   1     1236.23     1451.75     82.93 o
  11  17   1     4765.46     4484.88    114.17 o
  12  17   1       17.04       25.85     42.00 o
  13  17   1     2166.11     2513.13    154.89 o
 -12  18   1     2308.56     2292.31    115.93 o
 -11  18   1       46.16      132.63     63.53 o
 -10  18   1     4038.79     3889.01    141.50 o
  -9  18   1     1825.79     1779.35     91.84 o
  -8  18   1     8040.49     7987.94    113.81 o
  -7  18   1     1544.93     1420.97     56.32 o
  -6  18   1      743.08      899.47     55.63 o
  -5  18   1       12.05       34.62     21.70 o
  -4  18   1        1.79       59.15     23.46 o
  -3  18   1       15.75       40.71     21.78 o
  -2  18   1        6.12       67.50     23.17 o
  -1  18   1       68.99       59.46     19.49 o
   0  18   1     3538.74     3577.26     59.01 o
   1  18   1      285.68      340.30     24.54 o
   2  18   1        5.58       20.78     20.16 o
   3  18   1        1.52       13.29     22.55 o
   4  18   1      433.38      340.93     30.78 o
   5  18   1     3508.32     3128.47     63.39 o
   6  18   1      229.65      246.39     30.03 o
   7  18   1     3007.67     2897.00     68.54 o
   8  18   1     1336.33     1233.77     71.17 o
   9  18   1      394.36      479.89     50.16 o
  10  18   1     1804.37     1646.33     70.90 o
  11  18   1      286.81      229.14     67.30 o
  12  18   1     2221.89     2349.68    118.00 o
 -11  19   1     2181.37     1997.23    108.13 o
 -10  19   1       44.90      172.79     61.09 o
  -9  19   1     1365.76     1632.11     98.67 o
  -8  19   1      600.14      561.39     71.89 o
  -7  19   1      840.22      795.28     53.92 o
  -6  19   1     1092.34     1140.69     65.60 o
  -5  19   1     3852.20     3654.59     63.44 o
  -4  19   1        3.28       20.93     28.37 o
  -3  19   1      957.21     1043.97     36.98 o
  -2  19   1     3828.94     4234.56     74.57 o
  -1  19   1       72.29       81.30     21.39 o
   0  19   1        0.14       15.56     19.68 o
   1  19   1      407.83      428.20     24.80 o
   2  19   1     1100.94     1161.26     49.60 o
   3  19   1      680.69      750.70     34.03 o
   4  19   1      704.84      784.33     39.43 o
   5  19   1      280.26      214.25     31.83 o
   6  19   1      932.73      754.94     42.19 o
   7  19   1     1522.06     1146.44     56.60 o
   8  19   1      783.71      743.73     71.27 o
   9  19   1      764.84      733.83     68.74 o
  10  19   1        0.71       94.32     63.02 o
  11  19   1      245.98      252.59     71.64 o
 -10  20   1       92.90      102.04     74.50 o
  -9  20   1       99.41      127.19     83.65 o
  -8  20   1      309.61      471.54     86.28 o
  -7  20   1      345.03      264.43     53.53 o
  -6  20   1      848.37      711.37     93.40 o
  -5  20   1     3531.89     3659.63    104.62 o
  -4  20   1     2411.96     2423.25     86.69 o
  -3  20   1     1267.19     1222.02     50.90 o
  -2  20   1       41.46       40.81     30.82 o
  -1  20   1      697.83      667.62     36.26 o
   0  20   1      244.69      163.45     22.24 o
   1  20   1       83.07       57.16     19.88 o
   2  20   1       11.24       20.97     31.73 o
   3  20   1      293.94      296.43     62.96 o
   4  20   1     1208.52     1232.96     56.42 o
   5  20   1      168.78      141.19     47.02 o
   6  20   1      767.42      740.08     68.83 o
   7  20   1     2176.84     2276.06    142.72 o
   8  20   1      682.02      620.44     62.54 o
   9  20   1       75.84      241.79     83.81 o
  10  20   1      556.53      663.06     98.08 o
  -9  21   1      241.36      188.70    101.56 o
  -8  21   1      281.14      329.97    101.13 o
  -7  21   1      122.84      108.33     61.45 o
  -6  21   1     1776.70     1593.38    115.00 o
  -5  21   1      832.06      818.88     88.75 o
  -4  21   1      632.60      987.75     92.08 o
  -3  21   1       13.43       22.22     39.75 o
  -2  21   1      184.44      206.28     43.24 o
  -1  21   1        4.18       10.26     41.06 o
   0  21   1      186.56      232.06     46.44 o
   1  21   1     1125.05     1074.52     47.09 o
   2  21   1      376.95      487.54     62.94 o
   3  21   1        5.00       33.79     43.76 o
   4  21   1     1698.03     1566.21     65.94 o
   5  21   1        0.18       24.51     51.37 o
   6  21   1     2088.87     2031.62    109.67 o
   7  21   1      566.98      603.30     83.16 o
   8  21   1      798.66      806.30    130.70 o
   9  21   1        2.90       89.20     93.14 o
  -7  22   1      427.56      502.99    150.26 o
  -6  22   1        0.81       92.80     70.12 o
  -5  22   1     1905.82     1719.51    181.85 o
  -4  22   1        1.24       66.89     73.03 o
  -3  22   1      106.66        3.19     42.67 o
  -2  22   1      305.19      321.46     58.26 o
  -1  22   1      181.12      184.04     65.16 o
   0  22   1        1.71        4.87     30.92 o
   1  22   1      230.29      231.98     59.87 o
   2  22   1      106.31       49.05     59.29 o
   3  22   1       18.97        7.51     66.17 o
   4  22   1       64.93       51.17     43.40 o
   5  22   1      132.58       84.23     77.06 o
   6  22   1       34.67      104.90     73.36 o
   7  22   1     1060.23      910.37     92.51 o
  -5  23   1        0.37       77.44    117.90 o
  -4  23   1     1690.82     1663.84    173.38 o
  -3  23   1      831.39      975.35    108.26 o
  -2  23   1        0.32       20.11     63.52 o
  -1  23   1       84.09      129.36     81.87 o
   0  23   1      541.10      595.24     43.39 o
   1  23   1      197.77      362.40    103.16 o
   2  23   1        0.89        0.00     59.16 o
   3  23   1     1453.87     1513.28    172.32 o
   4  23   1        7.07        9.05    103.26 o
   5  23   1      276.06      382.97    135.43 o
 -18   0   2      739.38      819.95     74.86 o
 -16   0   2      987.25      888.27     54.91 o
 -14   0   2     1162.45     1134.53     44.91 o
 -12   0   2     5040.44     5406.84    101.90 o
 -10   0   2     2150.12     2199.43     63.00 o
  -8   0   2     1027.73     1061.90     34.79 o
  -6   0   2     9114.85    10718.87    184.33 o
  -4   0   2     5314.98     6508.44     49.16 o
   0   0   2    90739.25    40377.12    161.28 o
   2   0   2   141606.81   154077.02   1795.78 o
   4   0   2    16342.53    18401.67    105.81 o
   6   0   2     9742.01     9536.27    176.92 o
   8   0   2     7274.63     7177.11    152.94 o
  10   0   2      425.63      581.70     81.73 o
  12   0   2    25005.36    26250.35    344.77 o
  14   0   2     2809.38     2653.63     66.67 o
  16   0   2      445.21      555.93     58.64 o
  18   0   2        7.32        1.16     69.13 o
 -19   1   2      153.04      171.81     53.38 o
 -18   1   2       52.02       52.63     41.71 o
 -17   1   2       70.06       64.84     38.79 o
 -16   1   2      101.31      145.40     29.45 o
 -15   1   2     6857.05     6285.78     90.61 o
 -14   1   2     7105.54     7526.37     96.77 o
 -13   1   2      292.56      306.38     23.19 o
 -12   1   2      646.51      774.92     30.80 o
 -11   1   2     1003.31     1151.89     29.20 o
 -10   1   2      194.33      151.64     14.70 o
  -9   1   2      721.01      692.93     23.78 o
  -8   1   2     1207.96     1435.69     34.71 o
  -7   1   2     4143.85     4459.44     53.15 o
  -6   1   2        8.13        5.97     17.43 o
  -5   1   2      666.61      381.26     13.48 o
  -4   1   2    15316.60    17433.86    178.72 o
  -3   1   2     2663.68     1472.21     66.58 o
  -2   1   2    11028.18     9805.65     48.22 o
  -1   1   2    69549.04    31866.85    826.04 o
   1   1   2      602.06       44.70     83.45 o
   2   1   2    48317.32    46069.21    461.50 o
   3   1   2    11168.93     9828.71    114.01 o
   4   1   2    54580.47    55054.46    454.91 o
   5   1   2    14107.39    13666.70    113.80 o
   6   1   2    38462.12    38492.92    282.04 o
   7   1   2     1558.93     1628.91     37.38 o
   8   1   2     2293.07     2989.07     79.94 o
   9   1   2      922.24      911.26     24.75 o
  10   1   2     3379.89     3356.54     49.97 o
  11   1   2     3735.11     3725.08     55.40 o
  12   1   2     2113.43     2030.21     43.65 o
  13   1   2     1906.80     1566.54     42.68 o
  14   1   2      350.63      312.74     38.02 o
  15   1   2     1746.44     1719.42     56.07 o
  16   1   2      332.28      305.82     41.02 o
  17   1   2     3270.94     3052.94     93.13 o
  18   1   2      943.54      772.54     71.45 o
  19   1   2       70.11       41.34     54.53 o
 -19   2   2      456.83      468.84     62.80 o
 -18   2   2      110.49      204.89     50.29 o
 -17   2   2     2635.35     2893.72     69.33 o
 -16   2   2     2197.91     2180.24     53.38 o
 -15   2   2      641.89      685.88     44.26 o
 -14   2   2      261.63      265.10     31.06 o
 -13   2   2     6796.81     6448.08     88.62 o
 -12   2   2        3.27       32.51     17.08 o
 -11   2   2       64.20       82.42     18.26 o
 -10   2   2     2113.19     2012.11     39.15 o
  -9   2   2      695.89      847.14     24.08 o
  -8   2   2      194.20      251.76     23.81 o
  -7   2   2     1646.59     1546.96     32.11 o
  -6   2   2     1252.40     1300.41     19.96 o
  -5   2   2       13.19       13.77     12.36 o
  -4   2   2    41204.05    43121.59    375.57 o
  -3   2   2     1379.79     1624.84     11.32 o
  -1   2   2     2605.72     6587.25    326.84 o
   0   2   2     5080.24     5721.65    586.38 o
   1   2   2      600.62      380.11     32.26 o
   2   2   2     8093.89    10335.20     86.63 o
   3   2   2      538.06      717.28     19.26 o
   4   2   2       99.54      187.01     13.97 o
   5   2   2    21229.52    20573.88    212.24 o
   6   2   2     3078.15     3759.81     25.17 o
   7   2   2     1306.34      951.52     28.40 o
   8   2   2      371.73      390.83     14.37 o
   9   2   2     1261.12     1185.58     48.86 o
  10   2   2      922.72     1021.35     37.10 o
  11   2   2     1265.50     1219.86     43.67 o
  12   2   2     1902.65     2037.21     45.25 o
  13   2   2      467.00      367.11     39.16 o
  14   2   2     1024.41     1005.39     47.71 o
  15   2   2      561.31      613.00     44.03 o
  16   2   2     1219.56     1167.54     44.32 o
  17   2   2        6.19       16.67     45.44 o
  18   2   2       48.00       73.57     48.97 o
  19   2   2        1.72       34.69     55.20 o
 -19   3   2       17.05        1.45     45.85 o
 -18   3   2        5.42       31.50     41.77 o
 -17   3   2      109.85      182.98     32.77 o
 -16   3   2       26.55       24.04     27.68 o
 -15   3   2      474.30      564.17     42.05 o
 -14   3   2     1356.04     1302.36     47.92 o
 -13   3   2        0.39       19.59     16.46 o
 -12   3   2      382.06      285.70     26.76 o
 -11   3   2      195.75      152.77     21.40 o
 -10   3   2        0.17       54.11     11.61 o
  -9   3   2      316.42      414.94     36.78 o
  -8   3   2     2948.37     2858.08     38.80 o
  -7   3   2     5288.13     5422.40     44.45 o
  -6   3   2     2798.98     2163.72     28.34 o
  -5   3   2     4492.57     4519.11     38.49 o
  -4   3   2     5671.79     4490.57     63.99 o
  -3   3   2    96941.52   110066.00   1035.12 o
  -2   3   2     8479.50     8624.18    153.35 o
   0   3   2     3448.26     1402.03    107.02 o
   1   3   2      153.29      513.44     18.82 o
   2   3   2     4259.00     4095.59     56.38 o
   3   3   2     5974.32     5483.88     40.17 o
   4   3   2       49.05      129.38     12.16 o
   5   3   2    10434.56     9165.88     64.43 o
   6   3   2    14959.15    14701.95    128.28 o
   7   3   2     1136.38     1148.93     34.33 o
   8   3   2       49.67       93.80     14.48 o
   9   3   2     2933.03     3459.12     41.40 o
  10   3   2      441.04      410.36     21.95 o
  11   3   2     2870.03     3033.98     42.97 o
  12   3   2      234.41      219.58     24.33 o
  13   3   2     2373.23     2329.43     55.43 o
  14   3   2       25.46       64.47     22.73 o
  15   3   2      216.46      202.64     37.76 o
  16   3   2       40.28       55.91     25.67 o
  17   3   2       78.72       98.50     46.36 o
  18   3   2     1351.26     1451.74     81.99 o
  19   3   2      465.80      407.16     69.18 o
 -19   4   2      699.24      603.39     59.59 o
 -18   4   2       46.79       29.53     42.73 o
 -17   4   2     1741.28     1811.75     59.71 o
 -16   4   2      924.39      847.99     46.94 o
 -15   4   2     1874.67     1856.45     51.82 o
 -14   4   2      825.34      914.05     37.13 o
 -13   4   2      987.07      877.17     27.70 o
 -12   4   2      613.30      624.64     26.43 o
 -11   4   2      651.55      690.55     27.33 o
 -10   4   2      175.46      220.24     19.48 o
  -9   4   2     3720.45     3687.99     53.42 o
  -8   4   2      672.67      704.42     23.08 o
  -7   4   2     6630.63     6878.46     49.00 o
  -6   4   2      555.32      635.49     57.17 o
  -5   4   2     7463.45     5849.50     82.93 o
  -4   4   2      402.91      292.74      7.72 o
  -3   4   2    10424.66     9776.15    244.98 o
  -2   4   2      526.95     1204.65     21.45 o
  -1   4   2     3694.27     3515.42     36.58 o
   0   4   2       98.61      391.76     52.69 o
   1   4   2     9218.36     9060.24     56.03 o
   2   4   2     8033.75     7735.16     40.96 o
   3   4   2      875.80      943.38     31.93 o
   4   4   2     4572.08     4287.86     35.89 o
   5   4   2    21424.27    21755.51    189.09 o
   6   4   2       16.76      194.39     18.41 o
   7   4   2    26099.40    27538.51    134.52 o
   8   4   2      335.61      274.05     17.25 o
   9   4   2    18344.56    18682.35    189.36 o
  10   4   2      135.56      155.35     22.47 o
  11   4   2      434.53      581.48     39.93 o
  12   4   2     2339.04     2169.54     43.40 o
  13   4   2     1459.56     1630.07     57.02 o
  14   4   2     1733.80     1774.08     54.82 o
  15   4   2       10.15       72.72     21.91 o
  16   4   2     1312.30     1404.03    101.01 o
  17   4   2      409.65      383.81     55.13 o
  18   4   2      199.53      167.82     51.54 o
 -19   5   2      374.68      469.44     61.66 o
 -18   5   2      861.44      861.23     55.68 o
 -17   5   2       71.65       79.26     36.16 o
 -16   5   2     4093.50     3924.64     66.01 o
 -15   5   2     1316.84     1464.25     44.06 o
 -14   5   2      531.69      592.19     33.57 o
 -13   5   2      148.14      126.14     19.09 o
 -12   5   2     1790.18     1626.44     34.88 o
 -11   5   2      797.54      722.09     19.10 o
 -10   5   2      643.68      594.24     19.47 o
  -9   5   2    13077.41    14315.52    140.35 o
  -8   5   2       60.21       64.93     16.81 o
  -7   5   2    19317.83    19147.13    136.70 o
  -6   5   2       64.20      136.91     15.23 o
  -5   5   2     5789.76     6559.44    104.65 o
  -4   5   2      350.32      298.96     47.24 o
  -3   5   2      549.32      127.44     19.39 o
  -2   5   2    32049.92    33538.52    322.23 o
  -1   5   2      127.88      110.10      8.09 o
   0   5   2    10510.17    10606.84     93.73 o
   1   5   2     9966.87     9795.76     36.00 o
   2   5   2     1112.31     1572.47     65.92 o
   3   5   2      472.84      526.67     25.52 o
   4   5   2    32210.39    32958.28    228.40 o
   5   5   2     2295.72     2070.28     31.84 o
   6   5   2    23521.31    25743.19    216.10 o
   7   5   2       78.91      106.68     15.41 o
   8   5   2     7150.95     6900.74     61.58 o
   9   5   2     6910.19     7401.05     77.88 o
  10   5   2     1626.23     1779.99     35.89 o
  11   5   2      726.57      650.26     26.57 o
  12   5   2      329.48      331.82     23.64 o
  13   5   2      268.28      256.66     32.24 o
  14   5   2     1060.27      879.83     34.02 o
  15   5   2     3940.24     4190.50     70.13 o
  16   5   2      934.27     1049.54     48.94 o
  17   5   2       86.91       83.57     42.72 o
  18   5   2     1314.89     1352.10     73.98 o
 -19   6   2      291.09      266.08     45.90 o
 -18   6   2      374.90      404.80     42.39 o
 -17   6   2       11.99       24.51     31.88 o
 -16   6   2      960.61     1030.14     40.77 o
 -15   6   2     2822.15     2862.26     61.70 o
 -14   6   2     4246.84     4110.72     67.41 o
 -13   6   2      765.68      789.97     26.46 o
 -12   6   2     2441.82     2281.33     34.90 o
 -11   6   2     7481.35     7697.38     73.99 o
 -10   6   2    19492.56    20685.57    170.71 o
  -9   6   2       21.50       23.89     16.13 o
  -8   6   2    21167.34    22521.86    156.23 o
  -7   6   2      127.00      104.94     12.59 o
  -6   6   2      374.16      594.43     19.82 o
  -5   6   2     1380.15     1154.59     41.21 o
  -4   6   2     4742.35     5013.15    120.22 o
  -3   6   2    12022.88    11616.88    192.77 o
  -2   6   2     1612.64     1987.65     58.29 o
  -1   6   2        6.39       12.58     12.48 o
   0   6   2    47231.25    49248.50    445.10 o
   1   6   2        4.05        2.02     14.35 o
   2   6   2      871.50      703.80     61.43 o
   3   6   2        6.79       42.72     35.78 o
   4   6   2    28613.30    28780.15    183.45 o
   5   6   2    17147.81    17517.93     92.06 o
   6   6   2     2402.61     2335.30     46.08 o
   7   6   2     3702.33     3730.41     64.34 o
   8   6   2        0.99       23.67     17.40 o
   9   6   2    12501.97    13270.13     96.08 o
  10   6   2     1303.35     1264.32     39.70 o
  11   6   2      539.44      564.38     31.83 o
  12   6   2       20.90       21.11     22.40 o
  13   6   2        0.27       20.01     23.84 o
  14   6   2     7072.87     6608.86    100.32 o
  15   6   2      254.81      249.55     36.45 o
  16   6   2      103.24       87.39     32.30 o
  17   6   2      196.91      150.02     44.41 o
  18   6   2       33.74       65.33     47.21 o
 -18   7   2       60.64      126.81     55.65 o
 -17   7   2     1772.42     1688.71     71.72 o
 -16   7   2       11.69       30.55     34.50 o
 -15   7   2     1099.92     1147.33     42.26 o
 -14   7   2       59.28      101.77     25.32 o
 -13   7   2     1263.22     1295.35     43.36 o
 -12   7   2       31.63       28.63     22.35 o
 -11   7   2     7915.50     7746.69     98.81 o
 -10   7   2       31.14       55.83     16.00 o
  -9   7   2       84.73       49.52     13.44 o
  -8   7   2      242.53      235.42     28.89 o
  -7   7   2      725.18      451.86     21.61 o
  -6   7   2      451.38      322.77     30.74 o
  -5   7   2     2661.23     2763.42     60.82 o
  -4   7   2     2139.51     2149.85     49.19 o
  -3   7   2     1866.88     1990.03     54.21 o
  -2   7   2      384.52      208.19     16.43 o
  -1   7   2    27595.93    27056.20    185.78 o
   0   7   2    21652.63    23484.55    247.71 o
   1   7   2     7578.05     6773.25     90.68 o
   2   7   2     3924.11     4519.61     44.39 o
   3   7   2    27920.70    29342.22    272.99 o
   4   7   2    16639.46    17309.55     95.31 o
   5   7   2       40.99      101.37     14.54 o
   6   7   2      147.59      166.05     17.74 o
   7   7   2      892.24      758.69     21.28 o
   8   7   2      210.97      170.41     14.27 o
   9   7   2     2076.35     1917.42     31.26 o
  10   7   2      418.07      507.29     25.31 o
  11   7   2        7.06       19.57     17.56 o
  12   7   2      822.56      936.29     26.90 o
  13   7   2      104.02       72.89     23.81 o
  14   7   2      543.38      462.53     35.07 o
  15   7   2      346.08      356.74     30.20 o
  16   7   2       80.73       72.33     35.07 o
  17   7   2      621.43      706.83     63.57 o
  18   7   2       38.85       52.35     46.86 o
 -18   8   2      435.36      389.86     64.98 o
 -17   8   2        2.47        4.10     39.00 o
 -16   8   2       22.60       46.75     34.50 o
 -15   8   2      111.77      192.86     29.79 o
 -14   8   2     3215.75     2885.79     60.43 o
 -13   8   2      640.89      642.38     26.70 o
 -12   8   2      861.72      782.15     33.41 o
 -11   8   2     1604.55     1669.28     33.26 o
 -10   8   2     4924.77     4954.95     54.51 o
  -9   8   2      143.60      193.45     26.31 o
  -8   8   2      434.58      327.62     25.73 o
  -7   8   2     6734.63     6362.92     82.87 o
  -6   8   2     1718.42     1768.90     46.13 o
  -5   8   2     5274.88     4508.09     60.74 o
  -4   8   2    13291.38    14622.66     93.36 o
  -3   8   2     4583.88     4504.89     43.24 o
  -2   8   2     2190.53     2202.75     26.94 o
  -1   8   2     9889.59    10950.26     79.99 o
   0   8   2    34691.47    36029.65    227.71 o
   1   8   2     4265.01     4597.78     31.77 o
   2   8   2     3976.10     4051.73     94.56 o
   3   8   2     4473.87     4761.14    116.35 o
   4   8   2    10160.31    10298.57     59.54 o
   5   8   2    14350.97    14807.47     94.45 o
   6   8   2      330.46      345.26     29.25 o
   7   8   2     8519.52     9115.21     91.30 o
   8   8   2      509.43      348.02     15.32 o
   9   8   2     2304.27     2184.47     46.71 o
  10   8   2     1539.93     1549.58     37.79 o
  11   8   2      239.30      283.12     41.89 o
  12   8   2      821.34      834.19     39.66 o
  13   8   2      129.68      173.89     27.04 o
  14   8   2     2046.34     2034.37     45.91 o
  15   8   2     6281.96     6047.74     90.12 o
  16   8   2        2.70       23.67     33.42 o
  17   8   2      142.61      119.93     37.33 o
  18   8   2       45.72       40.52     44.44 o
 -18   9   2      183.12       84.23     51.30 o
 -17   9   2      475.78      412.79     49.28 o
 -16   9   2      466.13      419.96     46.57 o
 -15   9   2      496.37      544.61     35.45 o
 -14   9   2     6645.29     6695.15     98.71 o
 -13   9   2      169.09      169.52     25.67 o
 -12   9   2     3069.16     2887.26     67.76 o
 -11   9   2      993.11     1092.24     33.67 o
 -10   9   2     2947.14     3148.64     61.18 o
  -9   9   2      180.42      286.23     21.15 o
  -8   9   2     1254.98     1244.10     24.67 o
  -7   9   2      232.24      217.70     16.72 o
  -6   9   2    16811.15    17014.87    227.73 o
  -5   9   2      545.61      525.40     24.80 o
  -4   9   2     5605.05     5567.54     75.98 o
  -3   9   2     7050.88     7916.43     68.80 o
  -2   9   2    14928.54    14480.40    122.07 o
  -1   9   2     2516.19     2729.85     30.07 o
   0   9   2     1067.69     1047.91     16.01 o
   1   9   2    11294.90    11321.98     92.57 o
   2   9   2     2984.18     3063.95     33.28 o
   3   9   2      638.81      611.39     54.23 o
   4   9   2    18242.18    19762.45    158.73 o
   5   9   2     1503.20     1346.01     29.17 o
   6   9   2      338.42      285.40     25.53 o
   7   9   2        7.48       28.51     14.32 o
   8   9   2     1077.18     1003.98     27.80 o
   9   9   2       55.39       74.08     17.39 o
  10   9   2       18.56       28.62     19.53 o
  11   9   2      146.58      159.23     24.11 o
  12   9   2      311.50      236.99     23.72 o
  13   9   2     2602.82     2749.29     52.30 o
  14   9   2      325.20      207.72     33.05 o
  15   9   2     4385.59     4288.47     92.05 o
  16   9   2     5682.14     5665.04    141.12 o
  17   9   2      237.04      316.02     69.99 o
 -17  10   2     1258.42     1193.86     61.18 o
 -16  10   2      979.62     1041.33     89.72 o
 -15  10   2     1028.43     1100.96     45.25 o
 -14  10   2     1308.96     1398.71     43.06 o
 -13  10   2      302.91      200.49     23.72 o
 -12  10   2      152.84      204.17     26.32 o
 -11  10   2       72.32      113.49     21.93 o
 -10  10   2     3257.82     3147.71     41.81 o
  -9  10   2     1262.37     1362.31     31.33 o
  -8  10   2     2257.68     2472.42     30.72 o
  -7  10   2     7187.06     7234.56    113.79 o
  -6  10   2     3074.57     2787.57     51.62 o
  -5  10   2    18089.44    17941.10    120.11 o
  -4  10   2     2847.83     3431.25     54.82 o
  -3  10   2       75.90       37.08     17.23 o
  -2  10   2     3421.04     2930.75     42.62 o
  -1  10   2     8456.81    10131.50     88.37 o
   0  10   2       77.85      159.21     16.87 o
   1  10   2     2847.18     3241.78     27.20 o
   2  10   2     9438.77     8919.50     83.67 o
   3  10   2     1714.44     1803.96     55.53 o
   4  10   2     1309.84     1313.18     58.47 o
   5  10   2     2186.07     2098.66     27.12 o
   6  10   2     2748.09     2769.86     40.41 o
   7  10   2       18.28       17.12     15.88 o
   8  10   2        0.79       36.62     18.03 o
   9  10   2     8822.90     8567.28    105.17 o
  10  10   2      372.34      395.94     20.84 o
  11  10   2        3.33       28.70     24.16 o
  12  10   2      349.60      441.23     32.28 o
  13  10   2     1672.56     1564.84     46.07 o
  14  10   2      287.67      257.58     37.70 o
  15  10   2     1190.55     1098.14     51.95 o
  16  10   2        6.07       17.69     44.86 o
  17  10   2      731.35      948.71    144.21 o
 -17  11   2      817.89      795.61     62.06 o
 -16  11   2       98.98      108.90     52.84 o
 -15  11   2      803.04      746.26     45.86 o
 -14  11   2     1354.83     1517.85     45.04 o
 -13  11   2      309.10      258.91     31.55 o
 -12  11   2       50.19       36.13     20.29 o
 -11  11   2      165.57      109.07     26.06 o
 -10  11   2       34.12       70.15     18.61 o
  -9  11   2       65.28      118.05     20.64 o
  -8  11   2     1710.51     1506.42     41.40 o
  -7  11   2     8717.82     8823.59    132.74 o
  -6  11   2     1672.13     1569.86     38.86 o
  -5  11   2       22.42       19.30     13.85 o
  -4  11   2     1772.20     1685.53     23.72 o
  -3  11   2      561.37      606.39     19.47 o
  -2  11   2      162.36      141.78     21.43 o
  -1  11   2     4840.04     5016.15     41.49 o
   0  11   2       12.92       18.05     11.36 o
   1  11   2       40.45       70.49     12.12 o
   2  11   2     4027.33     3664.46     46.37 o
   3  11   2     2929.96     2642.53     58.61 o
   4  11   2      960.57      916.58     26.42 o
   5  11   2      315.11      329.99     29.99 o
   6  11   2      264.65      363.77     25.09 o
   7  11   2     1632.55     1763.20     32.82 o
   8  11   2     1274.54     1347.83     41.41 o
   9  11   2      265.32      316.09     22.38 o
  10  11   2     1351.57     1370.66     34.79 o
  11  11   2      207.32      208.60     35.46 o
  12  11   2       58.58       46.28     27.07 o
  13  11   2       30.87       54.88     31.24 o
  14  11   2      260.13      221.14     47.20 o
  15  11   2       63.95       52.73     36.97 o
  16  11   2     3162.51     3352.20    110.24 o
 -17  12   2      779.99      712.98     60.19 o
 -16  12   2       18.91       30.25     39.97 o
 -15  12   2      127.25      194.72     34.92 o
 -14  12   2     4631.38     4492.13    130.32 o
 -13  12   2        3.08        8.68     26.83 o
 -12  12   2     5811.32     6073.88     90.83 o
 -11  12   2       36.90       40.12     24.26 o
 -10  12   2     4521.74     4564.71     61.74 o
  -9  12   2     1092.73     1201.06     53.09 o
  -8  12   2     2350.92     2293.68     72.05 o
  -7  12   2    12786.17    12764.75    111.89 o
  -6  12   2      567.55      684.00     23.54 o
  -5  12   2      790.89      822.74     45.43 o
  -4  12   2        9.82       15.68     12.64 o
  -3  12   2     6175.53     6495.56     57.70 o
  -2  12   2     2911.46     2765.85     38.27 o
  -1  12   2     2333.66     2842.64     22.87 o
   0  12   2     5358.01     5137.48     48.98 o
   1  12   2      569.26      501.09     19.86 o
   2  12   2      287.15      313.30     17.87 o
   3  12   2      289.72      387.26     28.84 o
   4  12   2       37.45       66.70     16.01 o
   5  12   2     1144.87     1371.55     61.53 o
   6  12   2      804.38      810.83     26.61 o
   7  12   2     1793.98     1742.57     26.11 o
   8  12   2     3001.15     3410.81     48.40 o
   9  12   2     1414.39     1566.77     49.25 o
  10  12   2      835.55      894.18     25.78 o
  11  12   2        9.06       30.38     20.73 o
  12  12   2      502.78      580.87     40.78 o
  13  12   2     1051.13     1053.62     41.33 o
  14  12   2      684.52      571.34     75.25 o
  15  12   2        6.32       32.88     41.91 o
  16  12   2      453.66      559.75     70.62 o
 -16  13   2       29.94       21.57     35.29 o
 -15  13   2      130.05      155.63     46.19 o
 -14  13   2       23.93       79.14     41.80 o
 -13  13   2     2506.44     2457.16     81.15 o
 -12  13   2      144.34      187.25     34.24 o
 -11  13   2     2903.86     3044.30     84.02 o
 -10  13   2      480.96      541.09     58.89 o
  -9  13   2     6771.07     6729.49    122.19 o
  -8  13   2      412.87      349.57     35.43 o
  -7  13   2      497.66      520.04     28.67 o
  -6  13   2     1814.26     1810.91     39.57 o
  -5  13   2        3.41       14.39     16.42 o
  -4  13   2       63.05       61.43     14.32 o
  -3  13   2      624.98      601.50     17.62 o
  -2  13   2     2661.20     2821.69     32.32 o
  -1  13   2       12.92       19.85     13.83 o
   0  13   2     1209.83     1237.59     25.93 o
   1  13   2     7374.87     8005.87     73.54 o
   2  13   2       43.27      162.89     27.57 o
   3  13   2     1005.85     1060.43     15.58 o
   4  13   2      229.90      226.58     19.89 o
   5  13   2       90.98      116.05     21.41 o
   6  13   2      143.28       88.62     15.75 o
   7  13   2     1708.55     1796.30     37.92 o
   8  13   2      106.24      103.62     22.02 o
   9  13   2      879.41      972.69     33.37 o
  10  13   2      255.14      221.06     22.13 o
  11  13   2     3144.92     3357.85     50.02 o
  12  13   2       24.83       55.61     27.03 o
  13  13   2     3434.30     3526.50     92.27 o
  14  13   2     1918.37     1639.85     65.42 o
  15  13   2      554.04      581.79     57.95 o
  16  13   2        5.57       51.70     54.87 o
 -16  14   2        9.41        1.65     71.94 o
 -15  14   2        7.88       29.95     70.16 o
 -14  14   2       87.93      105.51     54.04 o
 -13  14   2       25.66       46.92     50.80 o
 -12  14   2     7610.22     7576.58    150.21 o
 -11  14   2      743.37      874.02     55.84 o
 -10  14   2     1443.59     1596.99     79.42 o
  -9  14   2      385.10      438.77     50.72 o
  -8  14   2     4093.86     4051.07     72.09 o
  -7  14   2     2420.36     2095.79     43.54 o
  -6  14   2      394.09      468.23     35.38 o
  -5  14   2        5.02       15.35     20.12 o
  -4  14   2       24.31       88.20     14.48 o
  -3  14   2        1.24       22.47     15.97 o
  -2  14   2     3813.74     3905.09     43.32 o
  -1  14   2      924.87      846.10     19.99 o
   0  14   2     1524.75     1729.92     37.34 o
   1  14   2     1544.74     1519.97     22.75 o
   2  14   2     4288.67     4402.75     44.90 o
   3  14   2      102.28       89.04     14.08 o
   4  14   2      234.93      232.77     19.20 o
   5  14   2     1370.26     1072.11     24.00 o
   6  14   2      154.73      202.14     23.31 o
   7  14   2      228.41      305.31     34.64 o
   8  14   2      980.32     1022.31     33.20 o
   9  14   2     1198.04     1281.91     36.54 o
  10  14   2      252.07      255.64     27.24 o
  11  14   2     1577.84     1846.79     40.03 o
  12  14   2     5583.50     5383.90     90.92 o
  13  14   2      961.48      862.71     54.22 o
  14  14   2     1309.40     1369.72     73.20 o
  15  14   2        1.09       54.73     44.14 o
 -15  15   2       16.07      116.37     76.77 o
 -14  15   2      578.94      652.79     85.23 o
 -13  15   2       16.26       43.28     54.22 o
 -12  15   2        1.34       49.36     47.25 o
 -11  15   2     1299.43     1215.24     60.17 o
 -10  15   2      148.63      144.68     50.60 o
  -9  15   2       98.98       71.86     36.66 o
  -8  15   2     4128.68     3867.48    104.04 o
  -7  15   2     3869.92     3629.18     62.76 o
  -6  15   2      173.55      122.41     26.50 o
  -5  15   2     8669.63     8308.42    104.80 o
  -4  15   2     8954.70     8953.16     96.94 o
  -3  15   2      169.77      122.76     17.51 o
  -2  15   2     2394.19     2505.29     38.91 o
  -1  15   2     1784.56     1777.64     31.83 o
   0  15   2     4255.66     4274.83     60.82 o
   1  15   2     6569.86     6758.24     67.22 o
   2  15   2     1584.54     1762.74     29.20 o
   3  15   2      806.53      823.35     32.89 o
   4  15   2      925.33      894.99     38.24 o
   5  15   2      433.84      549.36     28.82 o
   6  15   2      833.86      780.12     28.61 o
   7  15   2     2272.62     2418.38     47.26 o
   8  15   2     3188.57     3222.67     45.18 o
   9  15   2     2216.81     2010.18     45.90 o
  10  15   2      921.22      922.13     37.21 o
  11  15   2     1902.70     1710.30     49.56 o
  12  15   2      765.90      669.46     45.31 o
  13  15   2     2353.64     2338.10     85.78 o
  14  15   2       16.84       31.55     38.16 o
 -14  16   2     1096.56     1121.99     92.06 o
 -13  16   2     2150.42     2142.45    147.09 o
 -12  16   2     1373.36     1199.69     83.48 o
 -11  16   2      626.24      784.85     63.18 o
 -10  16   2      833.22      787.48     56.68 o
  -9  16   2       12.47       37.48     40.95 o
  -8  16   2      961.06      888.51     78.35 o
  -7  16   2        9.97       20.05     20.77 o
  -6  16   2      931.51      958.83     31.11 o
  -5  16   2       16.70       59.61     27.47 o
  -4  16   2       91.54       79.88     18.22 o
  -3  16   2     1517.88     1486.42     36.46 o
  -2  16   2      944.52      986.42     25.01 o
  -1  16   2      432.44      413.93     26.10 o
   0  16   2     5813.33     5891.47     56.70 o
   1  16   2     1235.71     1308.58     33.80 o
   2  16   2     2141.99     2189.05     30.14 o
   3  16   2        1.97       19.94     21.42 o
   4  16   2      905.25      934.14     27.80 o
   5  16   2     1164.52     1114.17     33.54 o
   6  16   2      471.32      453.74     44.32 o
   7  16   2      545.85      529.94     29.20 o
   8  16   2     4131.14     4158.99     54.05 o
   9  16   2     2651.61     2414.84     90.89 o
  10  16   2       85.72      138.73     32.13 o
  11  16   2       46.15       46.63     33.32 o
  12  16   2      314.56      336.22     44.68 o
  13  16   2      538.08      486.20     57.90 o
  14  16   2     1376.23     1201.22     81.21 o
 -13  17   2       39.29       56.27     72.05 o
 -12  17   2      372.24      471.28     75.03 o
 -11  17   2     8203.04     7997.20    197.16 o
 -10  17   2      310.66      257.60     61.91 o
  -9  17   2        0.94       42.85     42.42 o
  -8  17   2      635.09      580.44     65.58 o
  -7  17   2        5.87       55.84     25.23 o
  -6  17   2       64.79       49.71     25.76 o
  -5  17   2     1036.99     1074.12     54.11 o
  -4  17   2     1060.26     1430.45     60.01 o
  -3  17   2     1328.57     1360.00     35.37 o
  -2  17   2     2605.47     2446.92     47.18 o
  -1  17   2      222.39      178.01     20.82 o
   0  17   2      141.23      128.05     19.76 o
   1  17   2     1940.48     2079.94     34.92 o
   2  17   2     1752.58     1565.43     37.56 o
   3  17   2     2315.72     2204.35     56.49 o
   4  17   2       37.18       45.66     22.91 o
   5  17   2     6093.09     5838.29     86.75 o
   6  17   2      136.32      109.89     22.00 o
   7  17   2     1000.73      910.14     36.11 o
   8  17   2      827.09      992.01     56.89 o
   9  17   2      288.26      387.86     52.17 o
  10  17   2     4205.19     4048.79     87.51 o
  11  17   2      164.48      171.50     47.50 o
  12  17   2      528.74      473.91     43.23 o
  13  17   2       85.18       50.68     42.68 o
 -13  18   2      146.21      268.83     99.92 o
 -12  18   2      283.20      435.55     79.01 o
 -11  18   2      163.82      273.25     70.06 o
 -10  18   2      113.10      210.56     57.43 o
  -9  18   2      564.18      678.47     57.75 o
  -8  18   2       21.92       14.09     41.52 o
  -7  18   2     2476.56     2577.75     72.10 o
  -6  18   2      259.86      260.56     31.63 o
  -5  18   2    16031.62    15451.67    180.45 o
  -4  18   2       23.80       30.32     21.63 o
  -3  18   2     4228.13     4428.13     69.44 o
  -2  18   2     2632.21     2724.01     57.49 o
  -1  18   2     5786.85     5702.09     65.93 o
   0  18   2       50.20       55.08     18.21 o
   1  18   2     1727.08     1628.54     31.74 o
   2  18   2      504.85      582.89     29.82 o
   3  18   2     1802.28     1887.98     48.41 o
   4  18   2     2341.40     2645.78    100.40 o
   5  18   2      328.42      232.45     34.77 o
   6  18   2      492.49      510.45     36.83 o
   7  18   2     1528.40     1592.17     61.01 o
   8  18   2      103.64      151.87     41.12 o
   9  18   2     2801.38     2739.09     85.21 o
  10  18   2       22.35       46.42     34.39 o
  11  18   2       27.48       55.64     47.79 o
  12  18   2      315.02      509.02     81.86 o
 -12  19   2      148.24      151.58     81.26 o
 -11  19   2      410.36      511.21     80.88 o
 -10  19   2      634.73      671.53     80.28 o
  -9  19   2     5060.29     5036.54    171.71 o
  -8  19   2      465.94      520.39     69.27 o
  -7  19   2     2975.23     3075.36     86.28 o
  -6  19   2     9358.81     9101.56    173.30 o
  -5  19   2       17.10       28.86     36.28 o
  -4  19   2      900.36      838.20     37.14 o
  -3  19   2       62.60       86.16     25.73 o
  -2  19   2     6533.11     6340.77     83.82 o
  -1  19   2     1498.95     1437.18     39.92 o
   0  19   2       12.19       30.41     17.98 o
   1  19   2       30.73       34.96     19.75 o
   2  19   2      704.52      610.79     28.85 o
   3  19   2      875.78      883.05     39.09 o
   4  19   2       14.15       72.56     26.49 o
   5  19   2      482.43      466.21     53.60 o
   6  19   2      200.68      170.09     42.53 o
   7  19   2        7.00       24.95     43.82 o
   8  19   2        3.59       25.11     43.29 o
   9  19   2      262.98      181.04     92.44 o
  10  19   2      291.14      199.62     50.46 o
  11  19   2      164.97      232.12     71.21 o
 -10  20   2     1931.76     2352.01    166.97 o
  -9  20   2       66.17       37.24     59.27 o
  -8  20   2      282.16      456.43     76.43 o
  -7  20   2      613.69      526.77     83.27 o
  -6  20   2      723.65      640.72     53.18 o
  -5  20   2     3815.02     3919.49    158.18 o
  -4  20   2     1473.25     1486.60     60.40 o
  -3  20   2      831.65      790.37     40.16 o
  -2  20   2      108.19      121.75     33.95 o
  -1  20   2       48.62       66.78     27.38 o
   0  20   2     1025.82     1027.98     37.90 o
   1  20   2      413.85      440.78     35.65 o
   2  20   2      150.62      191.64     39.67 o
   3  20   2      328.36      230.20     46.19 o
   4  20   2     2639.90     2471.88     82.48 o
   5  20   2       34.17       56.55     44.27 o
   6  20   2      102.10      142.33     55.78 o
   7  20   2      390.34      250.62     62.59 o
   8  20   2      126.04       61.87     53.72 o
   9  20   2       37.17       14.65     48.72 o
  10  20   2     3096.91     3142.90    157.09 o
  -9  21   2      906.00      942.74    216.34 o
  -8  21   2       32.94      130.29    128.59 o
  -7  21   2      158.83      305.53    167.60 o
  -6  21   2      729.19      707.47    120.80 o
  -5  21   2      101.43      185.00     82.76 o
  -4  21   2      853.40      911.30     86.10 o
  -3  21   2      821.35      659.95     55.71 o
  -2  21   2       17.62        2.42     41.39 o
  -1  21   2     1219.83     1246.37     65.31 o
   0  21   2     1027.27     1133.73     70.39 o
   1  21   2       11.83       39.70     28.68 o
   2  21   2        0.67        3.55     42.54 o
   3  21   2     3721.38     3620.52    106.65 o
   4  21   2       77.53       54.51     44.74 o
   5  21   2      102.82      147.56     83.11 o
   6  21   2      348.40      155.52     64.81 o
   7  21   2      788.95     1010.56    114.07 o
   8  21   2      251.28      273.32     65.67 o
  -7  22   2       15.00        0.77    116.36 o
  -6  22   2      215.14      223.55    139.09 o
  -5  22   2      276.53      338.66    133.31 o
  -4  22   2        0.14       51.02     72.80 o
  -3  22   2      146.48      165.14     73.96 o
  -2  22   2     1773.54     1699.93     89.48 o
  -1  22   2        2.42       23.44     60.67 o
   0  22   2       97.95       96.50     34.51 o
   1  22   2      898.01      946.72     48.87 o
   2  22   2      496.58      449.71     72.18 o
   3  22   2       36.75       27.60     66.33 o
   4  22   2        4.23       14.64     72.48 o
   5  22   2     3386.46     3619.85    271.33 o
   6  22   2      358.26      295.73    126.85 o
   7  22   2        7.94        3.64     73.92 o
  -5  23   2      522.28      607.20    141.21 o
  -4  23   2      451.37      553.65    132.92 o
  -3  23   2      620.39      586.47     87.53 o
  -2  23   2      126.61       59.69     62.59 o
  -1  23   2      175.60       33.54     57.64 o
   0  23   2       37.82       30.05     50.92 o
   1  23   2      186.63      217.37     57.54 o
   2  23   2      359.91      416.09     92.18 o
   3  23   2      109.80       86.44     70.48 o
   4  23   2      652.93      555.96    124.64 o
 -19   0   3      440.58      517.41     93.34 o
 -17   0   3     5306.91     5173.76    160.37 o
 -15   0   3      640.26      685.10     77.36 o
 -13   0   3     7757.66     8477.90    135.32 o
 -11   0   3       49.80       45.16     21.73 o
  -9   0   3     1319.89     1198.30     51.40 o
  -7   0   3    13636.59    14348.06    250.70 o
  -5   0   3      209.38      207.23     28.33 o
  -3   0   3     3411.13     2858.79    182.45 o
  -1   0   3    14094.07     6618.86    122.76 o
   1   0   3    43079.38    44974.32    216.46 o
   3   0   3     1108.60      757.17     42.35 o
   5   0   3     1071.87     1177.92     44.66 o
   7   0   3    13003.44    13557.02    253.57 o
   9   0   3    26296.99    27273.54    293.57 o
  11   0   3      555.32      638.24     34.69 o
  13   0   3      523.80      547.05     47.54 o
  15   0   3      460.36      395.44     55.56 o
  17   0   3     1737.82     1586.24    131.24 o
 -19   1   3       10.81       50.15     48.21 o
 -18   1   3      752.00      745.36     53.54 o
 -17   1   3     2386.81     2298.72     67.47 o
 -16   1   3       45.39       48.62     26.83 o
 -15   1   3      307.22      260.86     37.54 o
 -14   1   3    16036.34    16210.70    158.92 o
 -13   1   3     1640.17     1556.99     43.85 o
 -12   1   3     4278.01     4352.34     50.50 o
 -11   1   3     1455.76     1386.85     28.70 o
 -10   1   3      205.58      299.63     17.25 o
  -9   1   3        1.40       15.26     13.74 o
  -8   1   3      139.39      104.97     14.26 o
  -7   1   3     4022.36     3874.35     33.09 o
  -6   1   3      830.29      885.56     26.90 o
  -5   1   3     4511.23     4214.97     39.88 o
  -4   1   3        5.17       10.33      3.92 o
  -3   1   3    43646.58    42491.00    393.21 o
  -2   1   3    75904.41    65908.70    327.07 o
  -1   1   3    28431.29    30840.15    185.05 o
   1   1   3    33976.20    34134.56    159.23 o
   2   1   3       68.33      344.64     13.32 o
   3   1   3    39846.87    36645.85    333.36 o
   4   1   3        9.14       26.48     15.31 o
   5   1   3    33740.64    32355.93    189.63 o
   6   1   3     2412.79     2885.96     36.35 o
   7   1   3     4763.00     4652.16     74.32 o
   8   1   3       13.14      166.32     22.91 o
   9   1   3    18294.62    18327.69    119.72 o
  10   1   3     6729.66     6896.17     95.33 o
  11   1   3     5986.89     6318.41     94.57 o
  12   1   3     6578.72     6788.46     77.11 o
  13   1   3     1845.54     1995.67     53.70 o
  14   1   3      187.18      321.62     36.52 o
  15   1   3      250.59      300.00     40.56 o
  16   1   3     2145.95     1893.57     54.38 o
  17   1   3      928.61      976.23     81.98 o
  18   1   3      392.46      343.73     61.98 o
 -19   2   3     2005.66     2054.61     95.05 o
 -18   2   3       87.62       50.68     40.96 o
 -17   2   3      423.75      551.47     43.03 o
 -16   2   3      668.62      652.01     44.41 o
 -15   2   3     3318.68     3088.94     65.01 o
 -14   2   3       79.52      115.74     25.86 o
 -13   2   3     1687.62     1754.59     30.73 o
 -12   2   3     1205.86     1144.82     30.29 o
 -11   2   3      340.59      309.49     23.49 o
 -10   2   3     1341.35     1670.30     36.00 o
  -9   2   3      564.93      555.30     28.57 o
  -8   2   3     2910.14     2536.49     57.88 o
  -7   2   3     8184.97     8670.19     95.37 o
  -6   2   3    10834.83    10133.69    130.35 o
  -5   2   3     4318.04     4376.88     72.88 o
  -4   2   3       11.61      117.42     15.00 o
  -3   2   3      471.17       77.95      7.27 o
  -2   2   3      424.04      759.30     50.68 o
   0   2   3     1463.78     3352.04     98.99 o
   1   2   3    38747.03    35369.87    215.57 o
   2   2   3    19803.84    17312.79    141.74 o
   3   2   3    89025.30    87652.42    681.32 o
   4   2   3      120.37       65.30     13.41 o
   5   2   3    24676.82    26187.94    227.30 o
   6   2   3    20363.24    19965.04    173.78 o
   7   2   3     7846.25     8732.59     82.89 o
   8   2   3      476.30      614.84     27.33 o
   9   2   3    10845.94    10634.53    102.17 o
  10   2   3      177.96      168.28     17.07 o
  11   2   3     1627.29     1887.98     38.48 o
  12   2   3      948.61     1061.33     35.92 o
  13   2   3     2769.55     2578.37     67.94 o
  14   2   3       86.97       92.43     23.01 o
  15   2   3       29.77       38.47     26.63 o
  16   2   3       90.97       85.84     30.95 o
  17   2   3        2.49       37.76     47.20 o
  18   2   3      761.38      776.81     79.89 o
 -19   3   3      761.62      876.03     64.69 o
 -18   3   3      754.56      850.82     62.73 o
 -17   3   3      382.17      445.56     36.49 o
 -16   3   3     1631.72     1570.62     43.09 o
 -15   3   3      882.60      846.17     32.64 o
 -14   3   3     1683.51     1599.71     34.10 o
 -13   3   3      898.79      930.94     30.27 o
 -12   3   3        2.17       10.82     14.10 o
 -11   3   3     1628.96     1631.15     35.08 o
 -10   3   3       35.06       42.91     11.11 o
  -9   3   3        6.06       34.47     13.58 o
  -8   3   3      219.27      228.10     18.40 o
  -7   3   3     6426.63     7064.85     65.38 o
  -6   3   3      351.70      303.28     20.86 o
  -5   3   3     2535.91     2151.24     28.92 o
  -4   3   3     2793.93     2361.30     25.65 o
  -3   3   3    30729.96    32458.06    159.49 o
  -2   3   3     6737.90     5011.13     26.15 o
  -1   3   3    46433.85    43686.39    208.97 o
   0   3   3       26.08        1.57     40.93 o
   1   3   3     7695.39     6213.92    129.55 o
   2   3   3   106870.05   109792.15    626.55 o
   3   3   3    76826.22    79361.95    580.72 o
   4   3   3     3695.63     4642.33     60.24 o
   5   3   3      598.18      728.10     18.55 o
   6   3   3    14748.61    15315.50     90.31 o
   7   3   3     7477.29     7293.42     94.26 o
   8   3   3     1342.74     1322.47     48.73 o
   9   3   3     3560.70     3484.62     46.03 o
  10   3   3     2069.10     2002.41     34.86 o
  11   3   3     2631.89     2617.96     34.81 o
  12   3   3      101.86      108.41     20.73 o
  13   3   3     1044.21     1147.32     41.70 o
  14   3   3      723.73      564.75     58.65 o
  15   3   3      739.31      631.22     40.49 o
  16   3   3       75.58      119.02     27.93 o
  17   3   3       79.11       66.37     51.74 o
  18   3   3        4.91       30.33     48.53 o
 -19   4   3       76.58       46.36     45.71 o
 -18   4   3      316.86      345.35     52.34 o
 -17   4   3        6.74       28.50     33.73 o
 -16   4   3        5.56       30.57     24.98 o
 -15   4   3      562.70      795.80     48.95 o
 -14   4   3      837.15      819.73     39.96 o
 -13   4   3      813.00      781.43     43.46 o
 -12   4   3     5128.16     5217.94     52.98 o
 -11   4   3      838.40      695.20     30.03 o
 -10   4   3    14462.29    14641.67    143.92 o
  -9   4   3     8921.10     9288.26     75.61 o
  -8   4   3     3827.94     3844.40     37.90 o
  -7   4   3       56.73        6.88     13.22 o
  -6   4   3       14.40       67.45     18.76 o
  -5   4   3     2981.99     2476.46     27.20 o
  -4   4   3      920.87     1187.07     52.44 o
  -3   4   3      197.31      670.63     43.83 o
  -2   4   3    14397.51    13469.16    117.75 o
  -1   4   3    28770.97    28714.10    212.41 o
   0   4   3    18325.15    14428.47    191.31 o
   1   4   3    38805.88    35655.54    400.26 o
   2   4   3   115157.76   114206.24    801.71 o
   3   4   3      638.38      942.43     21.28 o
   4   4   3     2332.79     2108.10     34.83 o
   5   4   3     2226.03     2259.73     30.72 o
   6   4   3      963.06      822.70     32.76 o
   7   4   3       58.59       37.34     19.37 o
   8   4   3     1993.67     1982.03     32.78 o
   9   4   3     2990.21     3024.34     63.84 o
  10   4   3     1607.09     1497.15     38.00 o
  11   4   3      606.65      469.65     25.92 o
  12   4   3     1464.28     1427.95     38.01 o
  13   4   3      668.27      639.03     34.64 o
  14   4   3      508.03      562.02     31.47 o
  15   4   3      879.65      778.99     38.20 o
  16   4   3     1045.93     1195.14     59.14 o
  17   4   3      565.84      646.77     60.43 o
  18   4   3        4.29       21.16     48.12 o
 -19   5   3      748.14      877.96     61.59 o
 -18   5   3        1.61       33.29     38.23 o
 -17   5   3      124.93      156.92     37.35 o
 -16   5   3       92.39       98.99     26.76 o
 -15   5   3       58.74       45.75     17.06 o
 -14   5   3       97.07       98.83     22.38 o
 -13   5   3      299.54      284.09     28.43 o
 -12   5   3        1.64       16.20     16.13 o
 -11   5   3      925.66      963.15     23.30 o
 -10   5   3      765.28      920.61     20.39 o
  -9   5   3     3178.00     3222.75     46.44 o
  -8   5   3        3.92       11.48     15.54 o
  -7   5   3    16020.99    16259.76    129.21 o
  -6   5   3     4907.40     5314.09     55.19 o
  -5   5   3     1880.05     1379.27     28.55 o
  -4   5   3    21326.62    21875.62    117.14 o
  -3   5   3    38320.49    38439.81    240.33 o
  -2   5   3    23899.74    24027.43    145.54 o
  -1   5   3    31621.70    32707.23    355.03 o
   0   5   3      457.73      757.77     30.76 o
   1   5   3      811.32      716.70     29.09 o
   2   5   3      693.99      576.76     68.43 o
   3   5   3      112.60      145.02     16.07 o
   4   5   3     6680.67     6684.68     65.15 o
   5   5   3    16374.08    16259.24    126.63 o
   6   5   3    10639.62    11446.24     73.89 o
   7   5   3     5043.23     4708.08     57.03 o
   8   5   3       11.96       13.09     19.82 o
   9   5   3     1184.09     1160.84     37.30 o
  10   5   3      194.75      241.56     17.14 o
  11   5   3     3286.99     3033.84     39.77 o
  12   5   3        3.42        9.03     25.76 o
  13   5   3        2.53       31.07     25.00 o
  14   5   3      381.81      410.28     41.45 o
  15   5   3     2414.20     2300.88     64.56 o
  16   5   3     1033.38     1037.49     55.51 o
  17   5   3      144.80      175.50     51.50 o
  18   5   3     1016.45     1305.70     81.06 o
 -19   6   3     1287.10     1444.74     93.64 o
 -18   6   3      153.55      143.52     44.34 o
 -17   6   3      714.75      670.41     62.01 o
 -16   6   3      171.48      207.90     23.29 o
 -15   6   3      755.31      804.49     40.52 o
 -14   6   3       24.99       53.25     20.93 o
 -13   6   3      678.10      707.67     25.31 o
 -12   6   3      554.39      538.35     26.85 o
 -11   6   3     1895.61     1899.57     39.96 o
 -10   6   3       23.69       65.97     15.54 o
  -9   6   3     5150.71     5314.18     69.06 o
  -8   6   3     2632.76     3161.10     42.77 o
  -7   6   3    10903.35    10785.04     76.71 o
  -6   6   3       83.46       75.40     14.63 o
  -5   6   3    10412.77    12270.14    210.13 o
  -4   6   3     4386.25     4250.78     50.20 o
  -3   6   3     2342.45     2415.39     34.71 o
  -2   6   3     8243.27     8706.57     71.77 o
  -1   6   3     8243.12     7577.68     86.65 o
   0   6   3    27761.22    26004.34    105.95 o
   1   6   3    25393.59    26583.01    188.94 o
   2   6   3      114.69      164.78     21.67 o
   3   6   3     1752.94     1395.62     22.32 o
   4   6   3     4694.95     4291.51     45.60 o
   5   6   3    25334.11    26280.00    236.33 o
   6   6   3     7471.66     8269.49     72.32 o
   7   6   3    19455.51    19185.74    131.83 o
   8   6   3     2155.35     2488.53     41.59 o
   9   6   3     7361.44     7243.67     78.68 o
  10   6   3      851.91     1026.88     26.19 o
  11   6   3       24.29       27.85     19.47 o
  12   6   3     1089.04     1012.02     31.36 o
  13   6   3      664.10      575.43     29.37 o
  14   6   3      311.04      237.21     30.98 o
  15   6   3     1540.12     1417.30     45.47 o
  16   6   3        2.20       11.23     37.41 o
  17   6   3      615.95      665.92     62.63 o
  18   6   3      234.56      189.22     54.53 o
 -18   7   3        5.86        4.97     47.43 o
 -17   7   3       99.92      124.90     40.87 o
 -16   7   3     4425.64     4518.66     95.66 o
 -15   7   3     1509.55     1298.57     40.48 o
 -14   7   3      107.81      105.40     24.05 o
 -13   7   3        2.73       26.92     21.12 o
 -12   7   3       78.63       73.48     19.17 o
 -11   7   3      275.05      306.48     20.61 o
 -10   7   3     3249.53     3160.67     50.91 o
  -9   7   3     4029.94     3925.27     67.61 o
  -8   7   3     4956.63     5271.06     62.87 o
  -7   7   3     3279.41     4589.18     61.11 o
  -6   7   3     4037.75     3948.23     58.05 o
  -5   7   3        0.15       32.11     23.17 o
  -4   7   3     4858.46     5154.54     71.32 o
  -3   7   3     2607.39     2862.36     49.55 o
  -2   7   3     3199.13     2894.51     29.00 o
  -1   7   3     4973.14     4821.45     40.59 o
   0   7   3    12567.52    11440.50     72.65 o
   1   7   3     1929.73     1351.09     22.79 o
   2   7   3    14727.43    15044.20    126.36 o
   3   7   3     1567.25     1301.00     36.09 o
   4   7   3        7.70        7.97     27.24 o
   5   7   3      485.83      424.36     18.06 o
   6   7   3    23997.00    23327.40    181.15 o
   7   7   3     3322.71     3895.46     61.17 o
   8   7   3     1309.29     1340.26     25.41 o
   9   7   3        2.57       13.01     16.51 o
  10   7   3     3575.58     3403.35     57.33 o
  11   7   3      650.07      523.69     19.35 o
  12   7   3        1.65        2.31     22.11 o
  13   7   3     3691.90     3666.80     68.48 o
  14   7   3      473.58      653.90     34.81 o
  15   7   3     1263.89     1359.90     41.66 o
  16   7   3     4424.51     4275.85    103.12 o
  17   7   3        0.48       25.46     42.27 o
  18   7   3       16.19       25.05     46.79 o
 -18   8   3        2.28       27.41     46.69 o
 -17   8   3     1925.73     1782.24     79.63 o
 -16   8   3     1289.11     1383.89     56.97 o
 -15   8   3     3542.76     3498.62     57.70 o
 -14   8   3     9996.79     9534.21    111.89 o
 -13   8   3     1687.25     1669.37     35.28 o
 -12   8   3     2652.15     2463.76     37.28 o
 -11   8   3      592.61      605.39     42.80 o
 -10   8   3    10121.68     9821.69     94.53 o
  -9   8   3     3508.70     3878.34     36.69 o
  -8   8   3      347.58      317.45     18.65 o
  -7   8   3       28.65       55.77     26.74 o
  -6   8   3     6176.87     7039.38    108.90 o
  -5   8   3    20073.97    20867.48    169.68 o
  -4   8   3     1203.70     1531.38     42.18 o
  -3   8   3     7900.22     8294.35     80.37 o
  -2   8   3      147.87      229.02     14.21 o
  -1   8   3    14465.35    13826.67     78.16 o
   0   8   3    21771.14    20585.69    170.98 o
   1   8   3      102.76      142.69     28.80 o
   2   8   3      430.05      428.78     33.77 o
   3   8   3      739.20      488.60     25.51 o
   4   8   3    14482.45    16019.00    132.31 o
   5   8   3    12413.21    12301.08    100.83 o
   6   8   3       51.36      149.54     21.62 o
   7   8   3     2517.14     2400.45     34.90 o
   8   8   3      212.48      256.06     18.04 o
   9   8   3     5066.64     5123.46     54.11 o
  10   8   3       15.56       24.78     17.63 o
  11   8   3       35.57       52.93     19.03 o
  12   8   3      268.70      151.96     22.86 o
  13   8   3     3642.30     3541.93     66.07 o
  14   8   3       60.45       81.40     26.17 o
  15   8   3     2470.04     2562.56     60.16 o
  16   8   3     2232.24     2199.57     69.85 o
  17   8   3      650.55      638.81     48.50 o
 -18   9   3       25.32       60.98     72.99 o
 -17   9   3       62.57       61.36     39.01 o
 -16   9   3     2818.43     2653.46     87.06 o
 -15   9   3     5758.35     5292.13     80.75 o
 -14   9   3       60.20      109.29     22.17 o
 -13   9   3     3683.49     3578.46     54.88 o
 -12   9   3     1880.47     1825.04     40.48 o
 -11   9   3       24.45       33.42     19.15 o
 -10   9   3      347.91      395.12     21.18 o
  -9   9   3      217.57      180.79     24.34 o
  -8   9   3     2166.63     2117.07     41.24 o
  -7   9   3     3084.03     3173.15     65.86 o
  -6   9   3     1512.68     1509.06     40.34 o
  -5   9   3     1069.41     1370.64     59.43 o
  -4   9   3     5007.58     4360.19    129.66 o
  -3   9   3      939.91      978.22     23.56 o
  -2   9   3      507.43      665.43     23.61 o
  -1   9   3     2952.61     2756.12     33.45 o
   0   9   3      236.73      218.05     18.58 o
   1   9   3     1342.35     1577.81     26.26 o
   2   9   3        2.13        4.32     21.66 o
   3   9   3     5910.70     6060.46     53.64 o
   4   9   3    16021.87    16410.56    137.16 o
   5   9   3     7075.38     7096.34    107.71 o
   6   9   3     1208.76     1362.20     28.95 o
   7   9   3     3304.36     3235.75     50.10 o
   8   9   3     5224.14     5451.81     47.83 o
   9   9   3      618.60      618.93     27.73 o
  10   9   3      971.82      931.87     32.13 o
  11   9   3      131.16      141.29     22.70 o
  12   9   3      805.53      775.42     33.03 o
  13   9   3      367.15      407.98     29.75 o
  14   9   3     1614.88     1626.66     49.01 o
  15   9   3      774.71      888.75     52.56 o
  16   9   3      751.77     1031.77     57.68 o
  17   9   3      311.81      559.38     75.93 o
 -18  10   3      648.43      761.05     85.17 o
 -17  10   3      695.90      718.03     77.47 o
 -16  10   3      166.71      135.10     45.44 o
 -15  10   3      616.15      657.25     44.06 o
 -14  10   3     2327.49     2240.87     43.66 o
 -13  10   3      233.41      123.36     23.30 o
 -12  10   3     1455.33     1426.83     47.55 o
 -11  10   3     1049.35      960.00     41.92 o
 -10  10   3     5651.16     5594.19     68.52 o
  -9  10   3     5139.55     5086.87     65.88 o
  -8  10   3     1584.85     1706.24     59.95 o
  -7  10   3      529.73      682.61     45.73 o
  -6  10   3     3327.24     3726.56     70.83 o
  -5  10   3     4238.96     4325.83     81.93 o
  -4  10   3     1034.75     1072.82     32.82 o
  -3  10   3      218.69      192.65     15.61 o
  -2  10   3     3664.62     4460.99     38.91 o
  -1  10   3     3736.50     3606.26     33.04 o
   0  10   3      791.44      455.42     26.92 o
   1  10   3     3495.48     3712.95     33.34 o
   2  10   3     4181.18     3851.10     58.55 o
   3  10   3        1.47        5.88     23.17 o
   4  10   3     2361.59     2242.33     33.80 o
   5  10   3       31.33       51.30     16.31 o
   6  10   3       16.67       34.23     13.66 o
   7  10   3     7029.43     6958.48     74.36 o
   8  10   3      262.45      233.39     24.37 o
   9  10   3      139.13      115.80     22.09 o
  10  10   3     3750.10     4023.45     55.10 o
  11  10   3       29.92       22.31     20.15 o
  12  10   3     1568.25     1649.00     46.50 o
  13  10   3      777.38      753.93     41.95 o
  14  10   3      493.81      644.27     58.55 o
  15  10   3     2254.48     2259.34     76.63 o
  16  10   3     3455.72     3561.37    112.46 o
  17  10   3       65.39       84.79     54.85 o
 -17  11   3       27.65       63.92     63.02 o
 -16  11   3      895.29      774.17     58.14 o
 -15  11   3     1069.72     1179.01     48.88 o
 -14  11   3        6.31       77.60     37.73 o
 -13  11   3       60.99       41.53     22.02 o
 -12  11   3      196.57      206.56     22.65 o
 -11  11   3     2285.59     2010.67     46.07 o
 -10  11   3        2.05       12.40     22.80 o
  -9  11   3     3204.33     3617.05     61.28 o
  -8  11   3       48.55       62.86     27.02 o
  -7  11   3     8172.55     8228.08    132.11 o
  -6  11   3     1324.91     1288.83     49.17 o
  -5  11   3     3101.27     3503.67     70.88 o
  -4  11   3     1876.00     1826.62     41.51 o
  -3  11   3     2426.80     2594.19     37.02 o
  -2  11   3      535.16      496.79     24.72 o
  -1  11   3     3074.30     2616.79     35.75 o
   0  11   3    11566.30    11449.35    102.57 o
   1  11   3     3893.06     4040.78     49.78 o
   2  11   3       10.68       57.25     18.24 o
   3  11   3     8854.72     8943.04     83.20 o
   4  11   3     6574.18     6774.29    116.93 o
   5  11   3        1.55       11.57     20.61 o
   6  11   3     1519.55     1671.56     28.76 o
   7  11   3        0.82       14.58     17.48 o
   8  11   3      160.22      187.69     17.57 o
   9  11   3      727.75      806.21     33.86 o
  10  11   3        3.50       51.25     23.45 o
  11  11   3      132.25      198.73     26.46 o
  12  11   3      465.01      549.53     39.21 o
  13  11   3     2605.50     2569.07     61.98 o
  14  11   3       23.91       40.95     34.70 o
  15  11   3      172.04      150.41     50.38 o
  16  11   3      499.54      647.64     79.89 o
 -17  12   3      626.14      673.32     64.65 o
 -16  12   3     1402.73     1277.35     57.57 o
 -15  12   3      822.52      896.38     40.39 o
 -14  12   3      405.61      419.95     52.68 o
 -13  12   3     3192.17     2925.76     71.48 o
 -12  12   3     1154.41     1231.99     60.14 o
 -11  12   3       37.29       93.74     38.02 o
 -10  12   3      114.68      121.02     34.67 o
  -9  12   3       42.01       61.02     29.22 o
  -8  12   3     6965.21     6733.87     90.68 o
  -7  12   3     1789.35     1878.36     61.47 o
  -6  12   3      158.69       79.99     19.39 o
  -5  12   3     4919.25     4798.34     58.99 o
  -4  12   3        6.74       38.06     15.24 o
  -3  12   3     6405.07     6549.59    182.03 o
  -2  12   3     1007.03      961.28     30.99 o
  -1  12   3       18.48       12.43     12.36 o
   0  12   3    12331.68    13685.64    112.25 o
   1  12   3     5802.73     6024.69     72.21 o
   2  12   3     2070.10     2102.95     28.38 o
   3  12   3       37.20       14.08     13.25 o
   4  12   3     2174.17     2155.12     39.55 o
   5  12   3      679.04      583.35     27.14 o
   6  12   3      698.08      670.56     30.94 o
   7  12   3     1006.66      939.68     33.83 o
   8  12   3      662.27      692.13     27.13 o
   9  12   3     1997.03     2107.50     42.80 o
  10  12   3      120.78       72.04     22.50 o
  11  12   3       31.22       27.66     25.23 o
  12  12   3      428.63      438.18     35.89 o
  13  12   3      623.62      504.50     42.21 o
  14  12   3      208.40      202.57     43.13 o
  15  12   3       84.56       84.62     45.04 o
  16  12   3      734.23      753.48     87.78 o
 -16  13   3     2000.88     2369.69    138.80 o
 -15  13   3     2868.61     2789.59     94.70 o
 -14  13   3      514.40      429.26     45.29 o
 -13  13   3      227.38      209.71     56.60 o
 -12  13   3     1294.73     1445.91     69.02 o
 -11  13   3        9.63       27.30     39.14 o
 -10  13   3      307.94      232.35     44.58 o
  -9  13   3      332.91      484.14     44.60 o
  -8  13   3       46.67       34.70     29.94 o
  -7  13   3      885.59     1098.40     46.71 o
  -6  13   3     3869.52     3806.08     88.37 o
  -5  13   3      440.13      502.84     27.13 o
  -4  13   3     2786.48     2483.29     29.73 o
  -3  13   3      811.61      863.39     22.06 o
  -2  13   3     8412.29     8713.53     87.89 o
  -1  13   3     6742.12     6643.38     68.99 o
   0  13   3     1905.38     1839.06     25.23 o
   1  13   3     1756.77     2262.32     35.00 o
   2  13   3     3074.47     2848.95     44.00 o
   3  13   3      227.23      169.58     23.99 o
   4  13   3     1582.91     1725.36     45.83 o
   5  13   3     2288.14     2488.85     35.40 o
   6  13   3     1323.10     1250.20     48.14 o
   7  13   3      700.39      521.77     23.71 o
   8  13   3     2355.67     2677.27     56.78 o
   9  13   3      143.27       89.48     26.12 o
  10  13   3      153.84      172.28     26.81 o
  11  13   3        7.92       67.86     25.66 o
  12  13   3       63.07       30.51     29.39 o
  13  13   3     1185.84     1254.59     71.60 o
  14  13   3      957.42      888.38     67.93 o
  15  13   3       89.84      108.90     58.34 o
 -16  14   3      453.03      511.36    108.45 o
 -15  14   3     1176.28     1157.64    129.10 o
 -14  14   3      313.74      145.23     55.42 o
 -13  14   3     1096.27     1103.10     71.54 o
 -12  14   3      760.21      920.77     63.96 o
 -11  14   3       65.07       65.65     38.81 o
 -10  14   3      260.75      249.43     45.10 o
  -9  14   3       70.46       69.64     38.61 o
  -8  14   3      355.02      384.65     46.18 o
  -7  14   3     1294.21     1377.15     37.27 o
  -6  14   3       11.96       27.03     17.29 o
  -5  14   3      391.53      393.98     27.50 o
  -4  14   3        0.32       41.73     14.83 o
  -3  14   3     9231.05     8970.03     73.62 o
  -2  14   3     1053.26     1134.14     28.26 o
  -1  14   3    12248.21    12983.08    117.30 o
   0  14   3      587.78      752.95     25.83 o
   1  14   3     1696.57     1483.04     22.48 o
   2  14   3      325.98      277.88     17.79 o
   3  14   3     2995.20     3040.09     26.04 o
   4  14   3      118.80      252.42     28.24 o
   5  14   3      150.91      123.90     22.36 o
   6  14   3       30.43       24.03     20.18 o
   7  14   3      189.38      258.74     24.19 o
   8  14   3      174.61       95.68     24.96 o
   9  14   3       43.29       39.12     21.07 o
  10  14   3       13.33       14.84     21.41 o
  11  14   3     1930.56     1791.84     51.16 o
  12  14   3      543.20      469.31     41.58 o
  13  14   3      180.63      239.81     49.86 o
  14  14   3       32.63       25.77     41.59 o
  15  14   3      412.37      415.60     97.49 o
 -15  15   3      648.07      732.52     98.72 o
 -14  15   3       74.14       59.64     66.32 o
 -13  15   3      403.26      318.53     65.82 o
 -12  15   3      473.42      373.43     54.57 o
 -11  15   3      171.48      139.05     44.10 o
 -10  15   3     1708.90     2083.68     90.42 o
  -9  15   3      136.44      117.56     37.37 o
  -8  15   3       18.50       54.64     34.89 o
  -7  15   3        3.45       39.94     23.89 o
  -6  15   3      144.00       94.90     23.23 o
  -5  15   3      630.05      608.80     39.00 o
  -4  15   3     3628.69     3040.96     53.60 o
  -3  15   3      238.00      208.19     18.08 o
  -2  15   3    12737.41    13534.54    120.58 o
  -1  15   3     8854.09     8789.59     88.92 o
   0  15   3      392.52      417.98     26.92 o
   1  15   3      348.49      353.72     20.31 o
   2  15   3       82.97      107.08     20.01 o
   3  15   3     4110.46     4208.31     62.68 o
   4  15   3       78.27       98.65     19.00 o
   5  15   3       37.73       41.52     27.80 o
   6  15   3       92.39       88.05     21.03 o
   7  15   3       65.18       80.40     27.89 o
   8  15   3      140.89      143.97     24.09 o
   9  15   3      403.19      485.46     31.48 o
  10  15   3     5804.88     5732.50     89.39 o
  11  15   3      313.65      319.97     53.12 o
  12  15   3        2.74       22.45     35.53 o
  13  15   3     1324.53     1274.06     63.79 o
  14  15   3        5.80       14.57     41.15 o
 -14  16   3        1.19       50.23     64.09 o
 -13  16   3       27.26       64.60     52.92 o
 -12  16   3     6560.90     6504.00    154.41 o
 -11  16   3      455.70      458.62     63.95 o
 -10  16   3      310.14      354.53     57.67 o
  -9  16   3     2215.30     2421.49     90.03 o
  -8  16   3     3037.66     3010.43    102.92 o
  -7  16   3      684.53      643.58     58.96 o
  -6  16   3     2372.93     2350.75     53.44 o
  -5  16   3     3095.25     3077.63     58.86 o
  -4  16   3     1818.72     1882.25     44.93 o
  -3  16   3       78.11       68.59     19.69 o
  -2  16   3        6.35       29.24     19.33 o
  -1  16   3      915.72      897.17     30.61 o
   0  16   3     3717.86     3673.99     54.82 o
   1  16   3      213.95      202.47     17.78 o
   2  16   3     1390.83     1403.20     26.23 o
   3  16   3       99.32       75.71     17.40 o
   4  16   3     1805.85     1800.15     34.72 o
   5  16   3     3172.71     3440.73     46.84 o
   6  16   3       86.24       92.02     25.65 o
   7  16   3      441.75      463.55     29.04 o
   8  16   3      114.72      225.62     31.15 o
   9  16   3      330.79      248.51     32.18 o
  10  16   3       45.99       60.41     31.53 o
  11  16   3       95.06      106.13     37.99 o
  12  16   3     1080.22      966.24     55.63 o
  13  16   3      187.88      130.82     43.69 o
 -13  17   3      325.85      208.69     84.99 o
 -12  17   3      197.38      249.33     94.85 o
 -11  17   3      909.61      700.36     75.35 o
 -10  17   3     1100.70     1297.44     81.74 o
  -9  17   3        6.54       35.21     42.89 o
  -8  17   3      653.06      840.38     68.28 o
  -7  17   3       81.72       66.35     46.76 o
  -6  17   3      654.07      571.35     38.73 o
  -5  17   3        2.48       21.56     27.83 o
  -4  17   3      189.34      185.95     23.19 o
  -3  17   3       22.58       46.76     18.73 o
  -2  17   3       46.06       35.36     21.22 o
  -1  17   3      172.45      131.79     18.03 o
   0  17   3      261.65      335.49     23.46 o
   1  17   3      501.97      579.40     34.49 o
   2  17   3     1994.56     1820.65     44.83 o
   3  17   3      150.54      148.71     21.24 o
   4  17   3      504.46      592.11     26.75 o
   5  17   3     2929.16     3068.01     49.38 o
   6  17   3     3281.53     3162.22     74.24 o
   7  17   3      474.62      460.85     44.65 o
   8  17   3      457.58      513.23     35.60 o
   9  17   3       78.95      143.48     33.04 o
  10  17   3      243.41      319.51     41.98 o
  11  17   3     5188.85     5304.15    121.72 o
  12  17   3     1656.00     1632.12     70.92 o
  13  17   3     2358.52     2331.15     81.42 o
 -13  18   3       94.80      151.27     77.23 o
 -12  18   3     1025.50      987.14     90.85 o
 -11  18   3      698.22      809.54     82.78 o
 -10  18   3     2769.76     2922.46     96.29 o
  -9  18   3      458.29      466.95     89.37 o
  -8  18   3     2746.69     2506.77    103.76 o
  -7  18   3      505.30      560.89     56.19 o
  -6  18   3     6157.68     5969.04    118.38 o
  -5  18   3     1923.01     1969.31     76.12 o
  -4  18   3      469.03      485.47     33.82 o
  -3  18   3     2898.05     2748.77     51.04 o
  -2  18   3      689.41      808.04     31.28 o
  -1  18   3       53.03      131.62     31.72 o
   0  18   3    11258.90    10954.62     93.75 o
   1  18   3      498.52      494.97     25.90 o
   2  18   3     2216.01     2197.64     48.85 o
   3  18   3     2475.00     2508.34     53.09 o
   4  18   3     1553.72     1687.45     34.94 o
   5  18   3      522.18      459.22     33.44 o
   6  18   3     1766.47     1579.10     43.11 o
   7  18   3      353.04      416.17     38.68 o
   8  18   3      472.32      513.69     36.98 o
   9  18   3      204.88      226.59     43.31 o
  10  18   3      567.77      533.89     47.52 o
  11  18   3      563.25      540.08     48.06 o
  12  18   3      127.79      183.98     45.34 o
 -12  19   3       33.92       75.70     62.89 o
 -11  19   3      459.04      470.08     80.00 o
 -10  19   3       48.20       46.23     58.79 o
  -9  19   3      318.66      313.38     69.81 o
  -8  19   3      155.92      161.73     66.58 o
  -7  19   3       35.18       90.84     51.91 o
  -6  19   3     4039.02     3985.61    106.99 o
  -5  19   3     1818.09     2040.25     67.66 o
  -4  19   3     3565.57     3608.65     66.93 o
  -3  19   3     1015.67      869.11     35.36 o
  -2  19   3      435.21      382.25     33.71 o
  -1  19   3      888.77      803.76     41.47 o
   0  19   3     1160.37     1316.34     40.66 o
   1  19   3     4503.49     4585.65     61.12 o
   2  19   3      697.82      633.30     25.62 o
   3  19   3     1082.28     1097.81     43.53 o
   4  19   3      589.30      604.64     37.24 o
   5  19   3       95.09      101.66     35.45 o
   6  19   3     1477.32     1682.15     75.75 o
   7  19   3       59.95      110.87     40.76 o
   8  19   3      185.77      104.82     37.24 o
   9  19   3      679.67      561.65     67.53 o
  10  19   3       19.26       40.27     38.39 o
  11  19   3        7.25       38.56     36.96 o
 -10  20   3        4.06       54.44     59.53 o
  -9  20   3      109.01      154.36     60.69 o
  -8  20   3      490.62      353.18     85.87 o
  -7  20   3        1.83        1.48     50.22 o
  -6  20   3      124.41      107.30     55.01 o
  -5  20   3      784.02      939.97     65.44 o
  -4  20   3       81.93       93.23     37.32 o
  -3  20   3      743.80      672.57     43.47 o
  -2  20   3       23.05       20.76     32.40 o
  -1  20   3      233.56      223.74     36.04 o
   0  20   3      619.00      725.00     39.52 o
   1  20   3      978.69      948.58     37.69 o
   2  20   3       46.59       58.49     27.02 o
   3  20   3      177.35      270.40     55.20 o
   4  20   3       85.62       59.10     38.39 o
   5  20   3     1520.32     1526.11     66.35 o
   6  20   3        0.28        8.90     50.45 o
   7  20   3     2204.94     2318.71     97.02 o
   8  20   3      980.16      860.49    111.33 o
   9  20   3     2744.95     2777.47    244.00 o
  -9  21   3      185.63      158.42     97.42 o
  -8  21   3       52.83      176.25     93.20 o
  -7  21   3       11.96      251.32    146.31 o
  -6  21   3     1594.18     1675.20    147.54 o
  -5  21   3       55.17       95.82     79.16 o
  -4  21   3     1257.70     1519.20     98.57 o
  -3  21   3        1.17       17.92     38.00 o
  -2  21   3      504.73      508.08     59.76 o
  -1  21   3      226.04      231.75     47.74 o
   0  21   3       91.09      186.75     39.43 o
   1  21   3       14.47        9.71     30.41 o
   2  21   3      699.90      714.63     49.66 o
   3  21   3      181.83      149.75     49.70 o
   4  21   3        5.32       44.81     41.56 o
   5  21   3      357.41      370.40     66.17 o
   6  21   3     1118.02     1093.10     91.55 o
   7  21   3      219.72      343.64     84.28 o
   8  21   3       11.61        8.34     60.97 o
  -7  22   3     1367.99     1155.07    164.90 o
  -6  22   3     1040.60     1373.14    184.36 o
  -5  22   3     1172.92     1130.03    165.48 o
  -4  22   3        3.41       16.37    104.22 o
  -3  22   3     3208.61     3127.24    150.04 o
  -2  22   3      398.84      415.05     88.61 o
  -1  22   3      303.28      266.74     72.08 o
   0  22   3      789.30      682.79     73.59 o
   1  22   3     1153.63     1091.73     50.03 o
   2  22   3        6.95       59.24     62.84 o
   3  22   3       84.92      114.69     68.10 o
   4  22   3     1274.30     1260.53    106.41 o
   5  22   3       88.69       23.12    107.49 o
   6  22   3       24.73       94.20    116.93 o
  -5  23   3       39.27       74.17    120.98 o
  -4  23   3      499.92      730.88    142.55 o
  -3  23   3      181.53       81.09     83.61 o
  -2  23   3     1351.37     1276.60     99.51 o
  -1  23   3       31.31      112.87     68.04 o
   0  23   3      318.80      368.61     78.60 o
   1  23   3      374.41      374.26     36.21 o
   2  23   3     1129.89     1182.74     92.56 o
   3  23   3        3.22        1.35     65.53 o
   4  23   3      531.33      608.17    132.54 o
 -18   0   4      122.39       42.13     66.33 o
 -16   0   4     3691.08     3225.21     90.60 o
 -14   0   4     1723.03     1731.90     59.43 o
 -12   0   4      612.92      727.78     32.75 o
 -10   0   4     3137.51     2853.58     53.40 o
  -8   0   4     1488.21     1446.08     44.49 o
  -6   0   4     1146.87     1078.59     49.23 o
  -4   0   4     9109.40    10103.39    146.00 o
  -2   0   4      443.30     1027.44     95.60 o
   0   0   4    10216.69    10271.53    195.13 o
   2   0   4     6708.37     7155.21     85.44 o
   4   0   4     1075.26     1049.76     58.29 o
   6   0   4      871.02      835.37     41.63 o
   8   0   4     2822.28     2774.97     32.47 o
  10   0   4    14367.92    14601.34    256.35 o
  12   0   4    11835.64    11641.85    135.69 o
  14   0   4    16586.58    15788.00    297.62 o
  16   0   4      198.26      140.77     56.35 o
  18   0   4      114.68      252.92    124.16 o
 -19   1   4      719.08      753.30     70.01 o
 -18   1   4      669.57      728.43     63.83 o
 -17   1   4      963.00     1051.07     42.31 o
 -16   1   4     4606.12     4515.95     60.26 o
 -15   1   4      174.23      241.21     26.45 o
 -14   1   4       63.42       35.70     25.87 o
 -13   1   4     1527.33     1379.98     31.31 o
 -12   1   4       14.40       17.79     18.06 o
 -11   1   4     7870.22     8363.01     74.94 o
 -10   1   4     4717.52     4627.28     41.89 o
  -9   1   4     5029.03     5711.32     67.30 o
  -8   1   4     7509.10     7254.53     39.15 o
  -7   1   4    45519.01    44776.78    240.30 o
  -6   1   4     1816.18     1710.84     30.76 o
  -5   1   4    59358.96    59173.89    387.21 o
  -4   1   4      236.81      429.24     27.01 o
  -3   1   4      217.72       17.15     28.34 o
  -2   1   4    86717.12    82925.99    626.43 o
  -1   1   4       45.67      394.54     26.11 o
   0   1   4     1764.45      853.39     26.98 o
   1   1   4     3000.49     4011.03     24.01 o
   2   1   4    51506.22    52843.31    378.35 o
   3   1   4     1069.34      825.42     25.78 o
   4   1   4    52194.50    53097.27    356.94 o
   5   1   4     2016.42     1675.05     28.57 o
   6   1   4       37.35       65.94     23.89 o
   7   1   4     6940.38     6143.37     73.45 o
   8   1   4      338.57      291.16     21.82 o
   9   1   4     1655.30     1731.57     35.82 o
  10   1   4      650.20      709.58     26.91 o
  11   1   4     5298.00     5717.42     71.45 o
  12   1   4     1179.25     1285.54     41.30 o
  13   1   4    11809.32    10816.62    125.64 o
  14   1   4     1531.56     1579.67     49.27 o
  15   1   4      129.53      102.17     29.36 o
  16   1   4      112.80       41.22     38.30 o
  17   1   4      384.11      361.00     62.99 o
  18   1   4      122.35       82.94     57.84 o
 -19   2   4     2924.84     2617.56    105.77 o
 -18   2   4      158.58      162.12     44.23 o
 -17   2   4     2452.98     2610.42     72.91 o
 -16   2   4     1032.15     1083.86     40.71 o
 -15   2   4     2492.85     2487.30     57.45 o
 -14   2   4      118.48      148.99     25.14 o
 -13   2   4       32.69       16.34     18.64 o
 -12   2   4     2737.24     2563.68     42.42 o
 -11   2   4       33.73       85.00     16.00 o
 -10   2   4     3057.98     2747.44     39.08 o
  -9   2   4     2134.22     2460.03     42.41 o
  -8   2   4     1175.19     1261.84     24.16 o
  -7   2   4      769.10      873.89     19.38 o
  -6   2   4      185.36       91.87     14.61 o
  -5   2   4     1701.38     1622.91     23.21 o
  -4   2   4       49.68       67.73     13.91 o
  -3   2   4    17461.57    17207.50     86.30 o
  -2   2   4    77167.91    86656.64    416.47 o
  -1   2   4    16371.97    17078.72    246.20 o
   0   2   4    13433.15    14051.18     54.44 o
   1   2   4      408.92      334.13     14.99 o
   2   2   4      755.07      601.63     29.65 o
   3   2   4        6.84        7.21     11.63 o
   4   2   4     4058.71     3559.92     36.68 o
   5   2   4     4709.64     5123.79     60.80 o
   6   2   4      725.37      838.59     29.46 o
   7   2   4     3327.72     3900.12     60.44 o
   8   2   4      893.95     1093.67     38.49 o
   9   2   4    22916.50    23410.42    245.03 o
  10   2   4        1.88        5.60     20.31 o
  11   2   4     4288.69     3969.11     48.90 o
  12   2   4      236.44      182.49     33.79 o
  13   2   4     1340.98     1077.89     57.34 o
  14   2   4     4044.25     3934.37     66.27 o
  15   2   4        1.66       53.42     23.34 o
  16   2   4      469.64      532.95     59.45 o
  17   2   4      658.78      697.77     68.54 o
  18   2   4      203.37      281.04     67.26 o
 -19   3   4     1582.56     1316.28     72.05 o
 -18   3   4     2572.55     2294.92     77.37 o
 -17   3   4      382.32      325.40     33.83 o
 -16   3   4      268.54      311.68     28.93 o
 -15   3   4     1595.11     1621.01     35.06 o
 -14   3   4     4187.88     4083.90     56.04 o
 -13   3   4     1059.94     1218.31     37.36 o
 -12   3   4     2693.21     2402.61     45.88 o
 -11   3   4      778.99      710.32     26.27 o
 -10   3   4      367.91      364.45     30.75 o
  -9   3   4     3494.77     3291.07     38.17 o
  -8   3   4     6340.75     6797.41     64.22 o
  -7   3   4        2.01        3.21     20.56 o
  -6   3   4     3220.70     3406.78     36.11 o
  -5   3   4     6497.78     5622.90     31.18 o
  -4   3   4     1107.53      969.47     23.94 o
  -3   3   4      418.50     1103.73     28.79 o
  -2   3   4       14.77       14.89      6.83 o
  -1   3   4     4567.35     4705.63     26.87 o
   0   3   4    71558.52    64938.50    650.73 o
   1   3   4     2973.06     3158.33     65.02 o
   2   3   4     2993.30     2907.43     25.83 o
   3   3   4     2673.99     2475.76     32.26 o
   4   3   4      109.05      134.60     17.12 o
   5   3   4      577.86      460.82     19.82 o
   6   3   4    26468.75    25741.27    191.12 o
   7   3   4    27136.38    28291.31    163.10 o
   8   3   4    15206.87    15337.09    113.59 o
   9   3   4       78.99       59.89     16.41 o
  10   3   4     3093.45     2982.99     38.89 o
  11   3   4      605.75      562.72     27.13 o
  12   3   4      257.30      235.37     25.11 o
  13   3   4      118.17       81.89     24.30 o
  14   3   4      447.11      443.05     35.96 o
  15   3   4      325.65      320.79     38.08 o
  16   3   4      206.83      162.00     52.84 o
  17   3   4       15.74       71.95     49.27 o
  18   3   4     1082.43      963.01     77.63 o
 -19   4   4       38.67        0.72     44.25 o
 -18   4   4      141.55       38.43     38.61 o
 -17   4   4     4530.51     4389.19     83.10 o
 -16   4   4      716.32      777.96     36.18 o
 -15   4   4     2518.74     2639.81     54.78 o
 -14   4   4       69.42       85.43     22.00 o
 -13   4   4     3471.77     3149.66     56.00 o
 -12   4   4      204.07      204.49     20.16 o
 -11   4   4     1733.68     1655.52     32.72 o
 -10   4   4       78.12       51.20     13.03 o
  -9   4   4      604.30      700.72     19.92 o
  -8   4   4      238.24      186.75     21.69 o
  -7   4   4     2421.35     2802.87     35.11 o
  -6   4   4        3.81       27.06     13.53 o
  -5   4   4     2744.45     2572.82     33.13 o
  -4   4   4      112.75       97.40      9.96 o
  -3   4   4    13524.67    12488.16    144.67 o
  -2   4   4     5649.09     5614.40     68.23 o
  -1   4   4     3976.31     2328.67     54.37 o
   0   4   4    14679.64    15017.45    113.49 o
   1   4   4       24.92       77.86     26.18 o
   2   4   4      933.53      859.05     31.13 o
   3   4   4        3.37       23.06     12.05 o
   4   4   4    25089.86    25049.53    169.69 o
   5   4   4     2009.60     2165.10     19.99 o
   6   4   4    11099.99    12434.88    122.23 o
   7   4   4     2867.07     3001.20     67.33 o
   8   4   4      425.36      358.92     26.30 o
   9   4   4    13902.36    15542.41    100.76 o
  10   4   4      335.83      401.42     23.51 o
  11   4   4     3765.84     3711.97     78.87 o
  12   4   4      222.36      235.04     25.77 o
  13   4   4       12.43       36.95     30.99 o
  14   4   4      856.34      862.46     42.78 o
  15   4   4     2207.78     2047.69     70.72 o
  16   4   4       16.49        1.46     36.86 o
  17   4   4     2345.90     2706.67    110.13 o
  18   4   4      315.89      341.73     64.46 o
 -19   5   4      922.09      859.47     52.81 o
 -18   5   4     3355.86     3071.86     81.30 o
 -17   5   4        7.68       52.93     32.87 o
 -16   5   4      259.14      223.89     32.47 o
 -15   5   4     4042.27     4133.57     79.13 o
 -14   5   4     3049.14     2890.28     50.41 o
 -13   5   4      456.96      394.41     28.72 o
 -12   5   4      377.20      323.99     20.46 o
 -11   5   4      427.19      428.99     26.49 o
 -10   5   4    14549.40    14605.38    116.40 o
  -9   5   4     3317.43     3424.69     36.34 o
  -8   5   4       65.57       72.88     14.36 o
  -7   5   4     2875.63     2851.65     42.33 o
  -6   5   4       60.34       26.67     10.88 o
  -5   5   4      164.78      135.03     13.76 o
  -4   5   4     3810.83     3265.20     37.96 o
  -3   5   4      781.57      979.12     23.02 o
  -2   5   4    17349.03    17149.64    102.79 o
  -1   5   4    12342.50    11989.12     48.33 o
   0   5   4     1702.71     1750.29     36.62 o
   1   5   4        3.72        8.24     14.64 o
   2   5   4    10435.43    10421.02    104.70 o
   3   5   4     1623.22      997.43     21.37 o
   4   5   4     1703.11     1679.74     36.56 o
   5   5   4     7207.64     6877.40     46.16 o
   6   5   4    13089.54    13849.27     83.35 o
   7   5   4     8847.51     9622.66     81.98 o
   8   5   4     4793.79     5344.30     69.64 o
   9   5   4      494.84      555.04     27.30 o
  10   5   4     4743.07     4358.17     53.12 o
  11   5   4     1213.32     1217.89     29.77 o
  12   5   4      392.62      366.88     27.20 o
  13   5   4       20.19       39.16     25.55 o
  14   5   4      387.51      434.37     33.73 o
  15   5   4      920.39      917.20     43.77 o
  16   5   4       23.49       69.51     40.71 o
  17   5   4      100.87      127.79     50.59 o
  18   5   4      146.65      112.39     53.19 o
 -19   6   4     1087.80     1201.68     81.34 o
 -18   6   4        2.02       14.02     48.82 o
 -17   6   4     3724.78     3595.41     94.87 o
 -16   6   4      304.66      315.33     34.84 o
 -15   6   4      741.03      814.66     55.51 o
 -14   6   4     3417.25     3435.89     56.79 o
 -13   6   4     2110.97     2143.00     48.96 o
 -12   6   4     4384.02     4545.24     59.51 o
 -11   6   4     1918.20     2026.86     39.35 o
 -10   6   4     1156.26     1139.73     29.68 o
  -9   6   4    10875.66    11145.96     78.03 o
  -8   6   4    15038.36    15711.80    124.90 o
  -7   6   4       72.30       35.95     11.89 o
  -6   6   4    28810.38    29060.16    235.10 o
  -5   6   4     1632.16     1416.32     29.35 o
  -4   6   4     6385.24     6322.19     95.42 o
  -3   6   4     1704.97     1853.91     34.80 o
  -2   6   4     4754.73     4696.94     56.67 o
  -1   6   4     5885.91     5772.02     54.91 o
   0   6   4      659.10      728.19     29.20 o
   1   6   4     2576.25     1872.48     33.16 o
   2   6   4    18603.33    18750.27    179.26 o
   3   6   4    13512.73    12485.86     66.40 o
   4   6   4      969.19      776.95     15.98 o
   5   6   4      205.84      156.32     14.86 o
   6   6   4     7716.73     8070.87     99.80 o
   7   6   4     1278.72     1226.35     24.57 o
   8   6   4     1224.68     1232.98     46.80 o
   9   6   4     1879.25     1930.79     39.98 o
  10   6   4      540.06      427.19     33.51 o
  11   6   4     2790.70     2918.41     37.37 o
  12   6   4     1350.63     1370.55     54.06 o
  13   6   4     2472.66     2632.02     60.30 o
  14   6   4      744.03      627.01     31.03 o
  15   6   4      586.68      534.85     44.05 o
  16   6   4     3074.16     2942.31     92.00 o
  17   6   4       19.67       29.75     45.89 o
  18   6   4       26.02       43.64     51.34 o
 -19   7   4     3624.45     4388.28    176.94 o
 -18   7   4      128.36      117.72     54.09 o
 -17   7   4      420.94      385.26     46.14 o
 -16   7   4       12.45       22.20     30.17 o
 -15   7   4     2085.35     2228.06     65.78 o
 -14   7   4      100.12       67.75     28.50 o
 -13   7   4      531.11      523.99     30.96 o
 -12   7   4     2188.93     2395.70     36.20 o
 -11   7   4       38.23       50.50     19.55 o
 -10   7   4      387.19      426.34     28.62 o
  -9   7   4    19790.64    19135.18    160.79 o
  -8   7   4     7158.54     8067.26     64.45 o
  -7   7   4     1239.67     1312.76     26.15 o
  -6   7   4     1197.58     1413.25     78.43 o
  -5   7   4    13819.68    13702.64    144.06 o
  -4   7   4     3053.90     3019.35     32.88 o
  -3   7   4    10761.65    11332.21     91.73 o
  -2   7   4     2204.90     1961.33     20.85 o
  -1   7   4     3404.03     3500.27     32.69 o
   0   7   4     3463.75     3456.51     33.98 o
   1   7   4     1778.39     1534.79     44.11 o
   2   7   4     2041.98     2127.05     34.22 o
   3   7   4     4423.31     4686.66     34.19 o
   4   7   4     2507.12     2198.71     27.00 o
   5   7   4     9790.11    10103.30     68.01 o
   6   7   4       26.57       21.69     15.51 o
   7   7   4       23.11       87.12     14.42 o
   8   7   4     2035.98     1824.42     30.44 o
   9   7   4       31.89       31.01     16.49 o
  10   7   4      119.78      108.01     18.92 o
  11   7   4     2424.69     2567.34     55.52 o
  12   7   4     2798.64     3087.14     58.27 o
  13   7   4      103.00       97.31     26.68 o
  14   7   4     1179.74     1243.54     41.57 o
  15   7   4     1564.83     1664.15     54.37 o
  16   7   4      121.39      144.11     41.40 o
  17   7   4       40.08       32.68     46.69 o
 -18   8   4      321.66      208.57     51.63 o
 -17   8   4      198.86      145.89     41.97 o
 -16   8   4     2627.17     2565.12     77.07 o
 -15   8   4       91.45      129.41     26.27 o
 -14   8   4     2080.63     2113.14     41.40 o
 -13   8   4      129.30      114.22     22.18 o
 -12   8   4     5959.36     5884.35     65.79 o
 -11   8   4        0.41       15.36     17.94 o
 -10   8   4      256.03      267.56     20.56 o
  -9   8   4     1445.34     1601.49     32.96 o
  -8   8   4       31.16      152.25     15.98 o
  -7   8   4      850.62      763.25     43.65 o
  -6   8   4     1776.12     1742.74     50.65 o
  -5   8   4     2565.04     2592.26     63.71 o
  -4   8   4    19180.01    19825.25    197.63 o
  -3   8   4     3656.39     3536.47     50.64 o
  -2   8   4     2456.24     2311.98     39.63 o
  -1   8   4     8858.32     9972.17     79.80 o
   0   8   4    12265.46    12575.93    120.31 o
   1   8   4     6082.69     5186.24     36.03 o
   2   8   4    20141.12    20496.08     96.57 o
   3   8   4     8623.98     8755.29    103.35 o
   4   8   4    12631.34    13520.39    146.21 o
   5   8   4     5419.95     5848.36     49.14 o
   6   8   4      594.10      482.83     13.96 o
   7   8   4     1326.99     1251.14     31.08 o
   8   8   4      621.29      645.67     20.93 o
   9   8   4     1153.84     1208.26     30.81 o
  10   8   4     3344.26     3223.53     62.49 o
  11   8   4     1553.19     1422.74     46.32 o
  12   8   4      295.71      294.10     34.88 o
  13   8   4     4375.97     4288.14     68.68 o
  14   8   4     2944.73     2834.11     66.24 o
  15   8   4        4.11       32.21     30.79 o
  16   8   4     3244.05     3013.47    104.84 o
  17   8   4      780.10      873.14     62.05 o
 -18   9   4       75.07       81.88     45.33 o
 -17   9   4     1436.61     1374.77     61.01 o
 -16   9   4      276.00      262.41     35.61 o
 -15   9   4     1181.04     1130.92     39.76 o
 -14   9   4      857.66      895.01     39.15 o
 -13   9   4     1445.07     1454.65     37.87 o
 -12   9   4      378.61      326.88     31.83 o
 -11   9   4     9260.72     9471.46     96.22 o
 -10   9   4       22.28       12.27     17.07 o
  -9   9   4       35.98       35.76     18.11 o
  -8   9   4    25769.61    25899.59    280.54 o
  -7   9   4      974.36     1092.24     43.84 o
  -6   9   4      749.46      782.64     39.41 o
  -5   9   4      193.05      168.15     30.28 o
  -4   9   4     9066.49     9822.90    106.09 o
  -3   9   4      915.85      809.16     14.47 o
  -2   9   4    17225.70    17627.17    175.75 o
  -1   9   4     3487.97     3152.96     33.82 o
   0   9   4     2194.23     2213.75     42.23 o
   1   9   4      978.48     1082.74     23.26 o
   2   9   4     3160.22     3393.11     42.46 o
   3   9   4    10615.08    10159.85     93.16 o
   4   9   4     3907.32     3753.94     46.03 o
   5   9   4      207.99      192.42     16.45 o
   6   9   4     1205.37     1289.82     25.14 o
   7   9   4      783.76      746.32     31.57 o
   8   9   4        2.74       27.10     15.98 o
   9   9   4      567.14      550.36     25.78 o
  10   9   4     1250.31     1372.68     33.59 o
  11   9   4     1196.40     1236.30     37.77 o
  12   9   4      326.88      303.76     27.73 o
  13   9   4     3107.42     3255.16     59.82 o
  14   9   4      740.17      811.83     46.44 o
  15   9   4     1364.25     1144.41     47.90 o
  16   9   4      149.02      187.71     38.77 o
  17   9   4      162.97      117.88     42.65 o
 -18  10   4       25.65       29.40     57.84 o
 -17  10   4      911.41     1044.02     71.21 o
 -16  10   4     1189.31     1227.81     62.36 o
 -15  10   4       12.99       39.78     28.50 o
 -14  10   4       32.75       53.71     24.06 o
 -13  10   4     2020.97     2030.62     48.23 o
 -12  10   4      102.62      120.84     21.30 o
 -11  10   4     1427.70     1471.15     58.70 o
 -10  10   4     2764.77     2908.03     59.68 o
  -9  10   4     4158.50     4597.92     92.81 o
  -8  10   4      514.39      629.91     41.49 o
  -7  10   4        5.32       43.18     26.47 o
  -6  10   4     1780.75     2108.18     40.13 o
  -5  10   4     5480.40     6060.19     93.23 o
  -4  10   4     1565.47     2197.13     32.85 o
  -3  10   4     8823.42     8536.62     82.56 o
  -2  10   4    14668.62    15210.71    106.61 o
  -1  10   4     2614.79     2803.26     47.78 o
   0  10   4       26.72        8.78     11.62 o
   1  10   4      933.10      953.36     24.01 o
   2  10   4    10274.48    10438.05     74.09 o
   3  10   4        3.95        6.40     17.89 o
   4  10   4     3171.31     3327.70     45.48 o
   5  10   4     2144.12     2157.88     43.06 o
   6  10   4      244.74      220.95     17.84 o
   7  10   4     3782.74     3849.32     41.97 o
   8  10   4     2119.51     2307.59     83.82 o
   9  10   4     1396.84     1562.77     42.45 o
  10  10   4       83.06       56.33     17.77 o
  11  10   4       42.05       96.88     19.96 o
  12  10   4     1214.09     1265.56     36.82 o
  13  10   4      722.94      673.63     41.95 o
  14  10   4      607.35      622.28     60.73 o
  15  10   4      220.45      235.41     53.13 o
  16  10   4      188.35      158.92     55.00 o
 -17  11   4      420.24      459.32     72.35 o
 -16  11   4     5082.30     4901.95    160.82 o
 -15  11   4     1553.51     1579.08     52.61 o
 -14  11   4      700.16      656.79     33.67 o
 -13  11   4      783.51      879.52     60.42 o
 -12  11   4     1493.39     1574.16     52.60 o
 -11  11   4        2.62       25.41     24.29 o
 -10  11   4     3859.90     4041.14     79.65 o
  -9  11   4        9.39       31.46     30.68 o
  -8  11   4        0.96       23.79     27.93 o
  -7  11   4      699.36      751.27     49.43 o
  -6  11   4     3525.13     3576.81     71.88 o
  -5  11   4      657.84      556.28     25.88 o
  -4  11   4     3454.99     3890.53     53.73 o
  -3  11   4     1566.74     1798.36     29.33 o
  -2  11   4     4618.13     4270.19     49.88 o
  -1  11   4      685.03      554.22     23.57 o
   0  11   4     1497.16     1467.91     26.90 o
   1  11   4     1548.91     1469.84     34.54 o
   2  11   4     1930.06     1952.09     27.89 o
   3  11   4     1954.48     2257.64     29.27 o
   4  11   4     5612.27     5782.70     60.16 o
   5  11   4     1055.85     1040.08     21.49 o
   6  11   4     8317.81     8357.85     88.86 o
   7  11   4        4.25        6.28     16.18 o
   8  11   4     5684.79     5352.75     60.49 o
   9  11   4     2490.69     2479.91     51.50 o
  10  11   4       93.24      153.75     26.91 o
  11  11   4      252.08      183.92     31.88 o
  12  11   4       43.98       83.16     29.82 o
  13  11   4     1174.38     1116.09     47.35 o
  14  11   4        9.09       26.78     36.88 o
  15  11   4      168.22      130.38     47.07 o
  16  11   4      195.58      202.48     60.39 o
 -17  12   4      336.20      285.04     46.38 o
 -16  12   4      109.55       88.48     36.43 o
 -15  12   4     4159.08     3884.93    114.97 o
 -14  12   4      339.06      464.41     73.34 o
 -13  12   4       15.63       23.27     27.88 o
 -12  12   4      766.64      941.65     58.76 o
 -11  12   4      212.07      234.77     48.79 o
 -10  12   4     5935.97     5770.20    105.23 o
  -9  12   4     1317.93     1487.02     52.21 o
  -8  12   4     4314.53     4170.18     89.42 o
  -7  12   4      667.42      649.72     43.58 o
  -6  12   4      150.07      222.92     27.70 o
  -5  12   4     1317.78     1429.24     35.05 o
  -4  12   4     4243.64     4302.89     59.96 o
  -3  12   4     5485.67     5127.66     54.29 o
  -2  12   4        6.54       37.95     13.81 o
  -1  12   4     2097.02     1839.38     25.48 o
   0  12   4      593.46      691.21     21.17 o
   1  12   4     1545.76     1211.47     25.45 o
   2  12   4    14338.17    14479.10    111.69 o
   3  12   4        1.90       22.88     20.18 o
   4  12   4      826.87      738.28     24.26 o
   5  12   4      565.05      523.10     14.32 o
   6  12   4     1553.52     1735.19     37.32 o
   7  12   4     1527.01     1360.70     41.92 o
   8  12   4      437.02      355.44     25.92 o
   9  12   4      445.46      521.82     50.15 o
  10  12   4        2.57       22.72     25.86 o
  11  12   4       22.18       39.56     26.09 o
  12  12   4      124.57      262.80     33.27 o
  13  12   4       56.89       52.00     42.69 o
  14  12   4     1836.82     1819.14     71.36 o
  15  12   4      887.75      760.36     80.25 o
  16  12   4       89.37        9.42     54.79 o
 -16  13   4      474.59      453.92     99.68 o
 -15  13   4       47.80       96.78     45.18 o
 -14  13   4     1402.43     1277.39     99.73 o
 -13  13   4     1217.22      984.82     63.41 o
 -12  13   4      780.51      813.10     69.30 o
 -11  13   4     3435.23     3238.06    103.16 o
 -10  13   4       44.62       45.27     37.71 o
  -9  13   4      917.54      881.14     43.25 o
  -8  13   4      478.70      499.90     37.21 o
  -7  13   4     1521.94     1440.47     61.28 o
  -6  13   4       37.61       21.15     22.83 o
  -5  13   4     1174.98     1218.17     44.07 o
  -4  13   4      730.13      592.25     28.08 o
  -3  13   4      218.05      254.86     24.03 o
  -2  13   4     1971.07     2032.87     25.10 o
  -1  13   4     8139.04     7933.45     78.16 o
   0  13   4      416.96      592.26     21.12 o
   1  13   4     2119.43     2205.51     43.98 o
   2  13   4      452.13      671.39     35.98 o
   3  13   4    12316.86    12215.23    119.86 o
   4  13   4     1164.82     1237.67     27.83 o
   5  13   4     1353.24     1350.82     25.79 o
   6  13   4      567.48      550.84     27.86 o
   7  13   4     2494.51     2418.96     45.19 o
   8  13   4     2975.73     3083.43     60.25 o
   9  13   4      158.08      134.11     23.33 o
  10  13   4      283.97      297.00     28.93 o
  11  13   4      511.12      410.35     33.28 o
  12  13   4      374.18      348.76     37.58 o
  13  13   4     5338.68     5690.95    124.63 o
  14  13   4       49.97        1.29     40.88 o
  15  13   4        6.52        0.83     50.08 o
 -16  14   4     1235.38     1262.26    117.09 o
 -15  14   4      664.54      732.75    110.59 o
 -14  14   4        1.69       31.69     51.69 o
 -13  14   4      123.66      174.60     56.64 o
 -12  14   4     1341.67     1248.44     66.10 o
 -11  14   4      648.79      644.35     50.64 o
 -10  14   4     1681.95     1788.08     61.78 o
  -9  14   4      657.41      699.12     62.91 o
  -8  14   4       36.51       41.83     34.18 o
  -7  14   4        0.03       16.38     32.73 o
  -6  14   4      391.61      374.49     34.43 o
  -5  14   4     1674.69     1623.50     50.44 o
  -4  14   4       21.09       25.59     14.41 o
  -3  14   4     2568.88     2811.01     43.46 o
  -2  14   4     1764.76     1666.96     29.21 o
  -1  14   4     1138.80     1180.89     23.90 o
   0  14   4    20886.21    21015.14    156.96 o
   1  14   4      197.61       92.67     15.41 o
   2  14   4     3871.04     3605.05     54.23 o
   3  14   4     5412.70     4950.83     51.83 o
   4  14   4     4423.00     4387.24     55.44 o
   5  14   4      744.28      763.57     27.75 o
   6  14   4     1003.98      945.03     36.11 o
   7  14   4        2.78       16.06     24.96 o
   8  14   4     1126.80     1113.25     36.85 o
   9  14   4       10.24       16.78     24.16 o
  10  14   4      589.81      576.93     38.92 o
  11  14   4        5.18       16.44     29.54 o
  12  14   4      538.93      472.08     49.03 o
  13  14   4      484.32      441.48     54.29 o
  14  14   4     1986.48     1868.14     80.34 o
 -15  15   4      158.02      140.10     76.49 o
 -14  15   4       34.27       89.21     62.79 o
 -13  15   4     1321.27     1284.03     89.74 o
 -12  15   4      721.37      771.52     76.19 o
 -11  15   4     1161.02      906.73     63.65 o
 -10  15   4     2942.82     2943.60     99.34 o
  -9  15   4      131.23      192.85     47.74 o
  -8  15   4     2129.30     2066.63     60.28 o
  -7  15   4      730.40      776.35     52.06 o
  -6  15   4    14122.09    14007.43    181.95 o
  -5  15   4      978.24     1076.99     37.15 o
  -4  15   4     1021.21      989.41     26.29 o
  -3  15   4      356.71      323.65     22.31 o
  -2  15   4     3327.51     3149.92     54.94 o
  -1  15   4     1662.61     1674.41     26.74 o
   0  15   4     5575.31     5587.11     47.50 o
   1  15   4     1192.42     1147.97     27.60 o
   2  15   4      390.68      433.98     29.30 o
   3  15   4     6015.64     6069.25     71.06 o
   4  15   4     1908.57     1759.85     43.92 o
   5  15   4      242.45      232.31     28.18 o
   6  15   4      143.07      135.46     24.28 o
   7  15   4      160.99      211.70     27.29 o
   8  15   4       24.62       19.17     20.42 o
   9  15   4      245.22      300.04     30.49 o
  10  15   4     1150.70     1253.53     45.82 o
  11  15   4      436.27      378.58     44.02 o
  12  15   4        2.29       11.69     37.31 o
  13  15   4      166.45      173.58     43.91 o
  14  15   4      415.73      565.04     70.61 o
 -14  16   4        8.23       40.09     62.24 o
 -13  16   4     1223.05     1158.45     88.93 o
 -12  16   4     4498.51     4107.38    137.63 o
 -11  16   4      106.68      188.29     53.26 o
 -10  16   4      686.00      735.09     54.60 o
  -9  16   4     2719.37     2682.02     81.26 o
  -8  16   4       25.51       63.69     43.37 o
  -7  16   4      153.10      144.25     48.20 o
  -6  16   4      192.47      241.83     31.34 o
  -5  16   4      798.80      871.74     34.93 o
  -4  16   4     3695.76     3854.75     72.00 o
  -3  16   4     5128.95     5557.14     63.73 o
  -2  16   4      206.39      204.12     21.53 o
  -1  16   4    10634.91    10250.56     95.33 o
   0  16   4     5937.11     5522.04     73.75 o
   1  16   4      355.89      393.82     21.84 o
   2  16   4      600.90      620.48     26.01 o
   3  16   4        1.01       17.54     18.67 o
   4  16   4      214.36      216.95     21.14 o
   5  16   4       72.65       37.04     22.19 o
   6  16   4      962.53      850.33     53.65 o
   7  16   4     1479.14     1476.99     45.37 o
   8  16   4       52.98       78.09     25.76 o
   9  16   4     1158.18     1216.57     65.89 o
  10  16   4     1117.88      883.75     43.80 o
  11  16   4      625.40      747.41     49.45 o
  12  16   4      331.45      434.82     60.65 o
  13  16   4      463.72      531.84     55.46 o
 -13  17   4     1350.03     1464.80    121.47 o
 -12  17   4        0.90       27.11     52.88 o
 -11  17   4      810.95      736.73     79.37 o
 -10  17   4     3149.33     2956.17    118.50 o
  -9  17   4      792.03      886.98     71.35 o
  -8  17   4      867.62      781.22     71.03 o
  -7  17   4     3335.18     3307.85    125.20 o
  -6  17   4     3573.92     3742.83    104.57 o
  -5  17   4     1105.59     1019.97     42.05 o
  -4  17   4      121.12      170.95     22.45 o
  -3  17   4      505.36      498.13     27.85 o
  -2  17   4      283.59      325.17     32.82 o
  -1  17   4     2543.15     2405.49     39.23 o
   0  17   4     2268.71     2064.17     52.81 o
   1  17   4     1550.11     1766.66     46.32 o
   2  17   4      327.35      315.46     26.62 o
   3  17   4      385.58      331.82     26.45 o
   4  17   4      173.96      181.29     30.30 o
   5  17   4      495.78      457.78     32.30 o
   6  17   4      378.87      270.29     35.69 o
   7  17   4     1113.48     1183.59     52.70 o
   8  17   4      239.12      178.17     36.74 o
   9  17   4     1125.07     1066.14     54.92 o
  10  17   4      397.95      439.94     47.57 o
  11  17   4      900.94     1017.74     59.48 o
  12  17   4       11.59        6.15     40.54 o
 -13  18   4      319.59      434.31    115.13 o
 -12  18   4      113.07       74.91     65.20 o
 -11  18   4      129.97       60.48     60.71 o
 -10  18   4      896.07      890.33     79.53 o
  -9  18   4     1680.39     1582.57     84.47 o
  -8  18   4       14.55      111.58     48.21 o
  -7  18   4     5886.55     5855.56    128.82 o
  -6  18   4      940.79      985.19     55.80 o
  -5  18   4     4908.57     4788.80     90.51 o
  -4  18   4      423.64      377.11     26.16 o
  -3  18   4     4321.71     3866.13     57.40 o
  -2  18   4      770.35      769.61     34.47 o
  -1  18   4     4883.05     4983.77     68.50 o
   0  18   4      721.44      835.84     35.44 o
   1  18   4      220.11      228.87     27.97 o
   2  18   4      135.36      158.63     25.49 o
   3  18   4      201.37      133.87     23.66 o
   4  18   4      576.91      603.79     33.44 o
   5  18   4     1842.87     1619.49     55.57 o
   6  18   4      120.25      171.08     33.33 o
   7  18   4     4048.83     4053.12     69.86 o
   8  18   4       16.68       20.17     37.09 o
   9  18   4     1430.01     1441.16     78.96 o
  10  18   4       62.02       57.25     40.84 o
  11  18   4      119.12      103.96     41.22 o
 -11  19   4      266.80      250.57     66.21 o
 -10  19   4       65.81      110.46     67.62 o
  -9  19   4     1853.37     2173.70    127.96 o
  -8  19   4     2223.30     2244.01    174.14 o
  -7  19   4     1446.76     1455.74     76.32 o
  -6  19   4     2155.96     2307.26    104.06 o
  -5  19   4        7.01       17.84     38.58 o
  -4  19   4     1648.97     1529.24     49.21 o
  -3  19   4      146.28      148.35     26.68 o
  -2  19   4      284.33      299.24     31.95 o
  -1  19   4     1513.35     1814.28     66.47 o
   0  19   4     1406.33     1401.61     44.50 o
   1  19   4     1246.60     1141.25     42.85 o
   2  19   4     1872.90     1662.72     40.87 o
   3  19   4      127.48       83.19     21.41 o
   4  19   4       87.66      113.83     32.46 o
   5  19   4     2193.22     2165.50     74.72 o
   6  19   4     3104.69     3141.84     81.62 o
   7  19   4      154.88      146.24     42.89 o
   8  19   4        4.44       31.86     39.29 o
   9  19   4       47.11       23.41     43.16 o
  10  19   4     1897.83     1972.30     80.89 o
 -10  20   4      440.72      482.25     83.46 o
  -9  20   4       10.74       38.44     59.90 o
  -8  20   4     1620.01     1695.95    101.27 o
  -7  20   4     2798.37     3173.75    186.80 o
  -6  20   4      608.63      529.50     68.82 o
  -5  20   4     1050.27     1156.42     68.97 o
  -4  20   4      119.46      119.89     38.41 o
  -3  20   4       86.24       83.05     30.38 o
  -2  20   4       18.96       43.74     34.57 o
  -1  20   4     2603.61     2689.72     87.27 o
   0  20   4       29.48       27.72     24.91 o
   1  20   4     1172.27     1150.88     55.28 o
   2  20   4     2315.20     2312.52     62.10 o
   3  20   4       82.47       36.55     45.36 o
   4  20   4     3041.21     2990.21    109.91 o
   5  20   4       10.15        8.73     36.91 o
   6  20   4     1341.04     1275.57     66.69 o
   7  20   4       64.47       67.15     53.30 o
   8  20   4       31.68       11.64     48.33 o
   9  20   4       96.43      166.03     53.88 o
  -9  21   4     1359.62     1288.94    133.85 o
  -8  21   4      661.01      680.73    125.12 o
  -7  21   4      249.38      381.99    108.50 o
  -6  21   4     1825.11     1916.41    148.14 o
  -5  21   4       71.28       58.47     82.27 o
  -4  21   4        0.65       81.31     64.57 o
  -3  21   4       18.08       30.05     60.60 o
  -2  21   4     1624.33     1731.29     83.28 o
  -1  21   4       38.01        5.91     43.76 o
   0  21   4      524.78      368.64     45.19 o
   1  21   4     1164.32     1225.32     49.88 o
   2  21   4     1522.81     1373.87     48.11 o
   3  21   4     1059.67     1022.17     69.54 o
   4  21   4      530.63      544.14     65.69 o
   5  21   4     1659.77     1498.75     86.39 o
   6  21   4       21.49       25.22     61.84 o
   7  21   4       58.19        7.32     75.50 o
   8  21   4       74.71        4.82    120.98 o
  -7  22   4      419.35      427.28    152.76 o
  -6  22   4      396.52      248.89    124.06 o
  -5  22   4        4.36       81.29    115.97 o
  -4  22   4        4.44       27.74    102.48 o
  -3  22   4      295.91      279.13     85.77 o
  -2  22   4      739.65      755.04     91.40 o
  -1  22   4      121.39      196.04     95.94 o
   0  22   4      620.96      457.94     65.22 o
   1  22   4       64.00       80.61     36.78 o
   2  22   4     2258.92     2387.73    145.95 o
   3  22   4     1007.96     1159.13    102.56 o
   4  22   4     1301.64     1315.72    104.81 o
   5  22   4      601.74      652.67    137.93 o
   6  22   4        2.51        1.35    103.26 o
  -4  23   4      231.23      287.23    114.43 o
  -3  23   4      378.23      324.60    116.74 o
  -2  23   4        7.48       71.08     68.18 o
  -1  23   4      658.89      560.74     91.79 o
   0  23   4      356.83      391.43     67.39 o
   1  23   4       59.68       76.17     31.62 o
   2  23   4       30.32       55.28     60.02 o
   3  23   4      990.22     1107.96     99.36 o
 -19   0   5     1260.35     1411.02    159.89 o
 -17   0   5      953.41      823.97     97.29 o
 -15   0   5    26142.30    24846.53    332.30 o
 -13   0   5     9252.91     9808.76    135.22 o
 -11   0   5     4801.12     4273.34     78.26 o
  -9   0   5     4937.41     5381.72    104.39 o
  -7   0   5    18645.69    20404.27    324.24 o
  -5   0   5    32021.93    30705.83    325.80 o
  -3   0   5    69692.84    71523.21    501.90 o
  -1   0   5    87097.54    85578.73    858.87 o
   1   0   5    30206.40    33680.89    316.98 o
   3   0   5     9783.82     9511.83    158.03 o
   5   0   5     3540.92     3222.53     77.26 o
   7   0   5    37317.92    40370.76    613.89 o
   9   0   5    31276.07    33170.69    424.20 o
  11   0   5     1471.80     1984.66     55.04 o
  13   0   5      261.00      214.02     39.88 o
  15   0   5     5715.00     5147.64    140.33 o
  17   0   5      242.94      235.73     86.69 o
 -19   1   5     2129.24     2193.12     96.83 o
 -18   1   5     1248.90     1330.26     70.10 o
 -17   1   5     2991.57     3167.28     68.13 o
 -16   1   5     3267.13     3081.99     62.33 o
 -15   1   5      242.37      227.15     28.51 o
 -14   1   5      604.49      578.85     29.73 o
 -13   1   5       44.53       52.07     20.85 o
 -12   1   5     1243.31     1252.10     65.93 o
 -11   1   5     1166.17     1317.87     26.66 o
 -10   1   5        3.57       65.52     15.51 o
  -9   1   5     2576.89     3008.25     38.90 o
  -8   1   5        1.00       40.79     14.26 o
  -7   1   5     2898.16     2918.05     40.00 o
  -6   1   5     3969.72     4299.11     54.87 o
  -5   1   5      579.01      679.62     23.92 o
  -4   1   5      895.89      735.30     15.16 o
  -3   1   5     4058.58     3945.27     28.13 o
  -2   1   5   109890.06   115190.70    764.13 o
  -1   1   5   165868.50   165064.66   1187.68 o
   0   1   5    11294.93    13411.57     84.78 o
   1   1   5       39.98       74.94      9.78 o
   2   1   5     6257.86     5898.98     48.42 o
   3   1   5     4374.20     4448.20     57.19 o
   4   1   5     1063.08      979.39     26.49 o
   5   1   5     2387.81     2526.41     54.90 o
   6   1   5     8808.41     8667.89     89.04 o
   7   1   5     4463.23     4099.88     36.95 o
   8   1   5     1835.53     1660.61     47.29 o
   9   1   5     2543.20     2596.27     69.37 o
  10   1   5     7783.72     8211.85     78.46 o
  11   1   5    11756.55    11678.78     99.67 o
  12   1   5     4438.73     4887.17     84.67 o
  13   1   5     2918.42     2913.30     83.03 o
  14   1   5     3554.45     3599.77     78.91 o
  15   1   5        5.19       76.37     28.73 o
  16   1   5        3.01       34.28     46.92 o
  17   1   5      133.25       77.79     53.57 o
  18   1   5        3.18       28.11     55.43 o
 -19   2   5        2.63       13.07     47.05 o
 -18   2   5      391.90      390.84     46.25 o
 -17   2   5        4.39       21.33     33.66 o
 -16   2   5     1317.66     1387.07     49.88 o
 -15   2   5     1185.90     1189.29     35.07 o
 -14   2   5      937.08      897.97     35.31 o
 -13   2   5      396.91      429.58     27.28 o
 -12   2   5     1147.30     1163.39     27.72 o
 -11   2   5       38.64       76.35     18.98 o
 -10   2   5    11852.67    11606.87     99.09 o
  -9   2   5     7567.45     7776.46     87.15 o
  -8   2   5     1994.46     2029.10     54.85 o
  -7   2   5       28.57      152.82     21.15 o
  -6   2   5     8051.51     7194.26     93.99 o
  -5   2   5     1809.03     1527.55     31.22 o
  -4   2   5     1467.13     1704.62     29.01 o
  -3   2   5      569.10      231.30     16.61 o
  -2   2   5     3485.03     3294.07     36.23 o
  -1   2   5    34483.38    31554.61    160.68 o
   0   2   5    21127.73    21664.99    133.97 o
   1   2   5    82527.71    82701.10    454.38 o
   2   2   5      469.67      539.28     13.65 o
   3   2   5    21355.85    20818.58    175.65 o
   4   2   5    18623.09    18285.96    151.77 o
   5   2   5     4816.50     5284.51     40.46 o
   6   2   5     1561.08     1173.06     52.61 o
   7   2   5     4909.24     4792.37     61.62 o
   8   2   5     6098.66     6255.64     90.35 o
   9   2   5    16035.22    16669.51    121.93 o
  10   2   5     2861.34     2804.26     44.12 o
  11   2   5    11244.38    11582.82    114.79 o
  12   2   5     4969.96     4616.72     64.01 o
  13   2   5     9229.35     8713.16    107.39 o
  14   2   5     6050.35     6006.23     98.94 o
  15   2   5      136.90      138.89     24.20 o
  16   2   5     1573.77     1761.31     84.31 o
  17   2   5      122.59      128.81     58.71 o
  18   2   5      825.99      926.98     80.22 o
 -19   3   5      256.61      271.76     54.36 o
 -18   3   5        2.13       36.32     42.69 o
 -17   3   5     1359.06     1423.19     52.22 o
 -16   3   5      151.04      134.72     26.96 o
 -15   3   5     1380.67     1386.38     44.02 o
 -14   3   5      896.14     1019.69     44.32 o
 -13   3   5        3.80       22.17     18.94 o
 -12   3   5     3305.45     3240.95     47.91 o
 -11   3   5     3608.27     3541.45     47.00 o
 -10   3   5      412.87      351.63     29.65 o
  -9   3   5     8914.44     9517.12     99.69 o
  -8   3   5     1543.80     1691.72     37.47 o
  -7   3   5     5025.79     4990.35     54.95 o
  -6   3   5      445.20      337.56     22.68 o
  -5   3   5     1830.49     1971.16     33.10 o
  -4   3   5     5331.93     5085.64     36.90 o
  -3   3   5     4874.56     4836.48     51.61 o
  -2   3   5     7992.83     8072.40     93.81 o
  -1   3   5     9010.77    11170.82     64.08 o
   0   3   5       38.15        5.08     17.09 o
   1   3   5     8278.33     8527.81    108.18 o
   2   3   5        2.98        7.71     12.37 o
   3   3   5    12600.26    11840.02     96.50 o
   4   3   5     4381.33     4540.80     39.17 o
   5   3   5     6848.37     8118.10     94.31 o
   6   3   5    31807.53    33729.63    280.77 o
   7   3   5     3940.97     4254.82     58.29 o
   8   3   5      955.90      808.23     29.30 o
   9   3   5      674.58      650.98     25.32 o
  10   3   5       34.94       27.23     20.63 o
  11   3   5     1775.81     1744.92     48.49 o
  12   3   5     1170.15     1233.09     35.59 o
  13   3   5     1233.41     1201.09     40.89 o
  14   3   5     2531.81     2286.18     75.70 o
  15   3   5       13.17       34.19     24.63 o
  16   3   5      149.05       74.09     51.44 o
  17   3   5     1029.50      909.58     65.66 o
  18   3   5      149.71      121.93     57.29 o
 -19   4   5       89.17       84.62     47.78 o
 -18   4   5      669.02      768.85     56.65 o
 -17   4   5      728.98      678.13     46.27 o
 -16   4   5      111.57      106.63     24.14 o
 -15   4   5      665.93      574.14     31.22 o
 -14   4   5      184.42      157.70     24.17 o
 -13   4   5      108.69       82.04     16.09 o
 -12   4   5     5323.83     4815.43     69.48 o
 -11   4   5     2740.70     2860.00     49.52 o
 -10   4   5       42.61       80.58     14.61 o
  -9   4   5     1606.51     1768.71     27.78 o
  -8   4   5    21444.09    22397.21    196.15 o
  -7   4   5     8251.46     8187.09     87.92 o
  -6   4   5     4591.60     4777.20     25.96 o
  -5   4   5    28056.77    27865.03    179.65 o
  -4   4   5     1297.73     1227.57     35.72 o
  -3   4   5        6.76        9.56      8.07 o
  -2   4   5     5357.57     6138.16     71.73 o
  -1   4   5    13922.22    13869.81     83.35 o
   0   4   5       16.61        7.69     17.78 o
   1   4   5        1.62        8.55      5.65 o
   2   4   5     9959.34     8704.68     78.62 o
   3   4   5     3789.11     2711.18     34.73 o
   4   4   5       10.46       74.75     17.76 o
   5   4   5      981.77      878.38     22.00 o
   6   4   5     3860.58     3902.58     65.58 o
   7   4   5      219.79      241.62     27.35 o
   8   4   5        2.49       29.67     19.50 o
   9   4   5     5437.16     5205.29     58.71 o
  10   4   5      441.74      534.57     31.06 o
  11   4   5      678.77      665.76     29.20 o
  12   4   5     2469.43     2412.43     57.32 o
  13   4   5     1892.80     2044.84     55.21 o
  14   4   5     1949.51     1950.81     52.76 o
  15   4   5      374.08      337.07     36.49 o
  16   4   5     1155.78     1207.43     67.79 o
  17   4   5       22.08       27.07     49.13 o
  18   4   5      188.93      141.63     61.01 o
 -19   5   5     1215.51     1096.14     52.71 o
 -18   5   5       87.31       71.30     37.53 o
 -17   5   5       20.43       26.59     31.89 o
 -16   5   5      177.83      132.66     24.66 o
 -15   5   5     2081.94     2056.52     47.78 o
 -14   5   5     1303.13     1277.05     36.52 o
 -13   5   5     1154.00     1175.37     29.41 o
 -12   5   5     1045.78     1031.98     25.36 o
 -11   5   5     2969.61     2897.71     45.44 o
 -10   5   5     2151.07     2203.31     39.21 o
  -9   5   5      722.99      758.11     17.37 o
  -8   5   5      714.93      687.67     21.67 o
  -7   5   5       22.47       35.99     12.76 o
  -6   5   5      326.69      309.90     17.98 o
  -5   5   5     1269.65     1348.97     25.87 o
  -4   5   5      277.06      217.15     18.37 o
  -3   5   5        0.02       13.43      8.47 o
  -2   5   5     2960.84     2700.43     37.75 o
  -1   5   5      512.91      740.48     23.51 o
   0   5   5     3030.01     2714.24     53.57 o
   1   5   5     6491.28     5541.63     59.25 o
   2   5   5      959.82     1306.79     16.20 o
   3   5   5     3148.00     3862.13     43.71 o
   4   5   5      180.28      165.77     15.42 o
   5   5   5     1935.59     1505.32     26.99 o
   6   5   5     3447.07     3654.69     71.71 o
   7   5   5       75.07       69.96     22.08 o
   8   5   5     6129.99     6251.74     58.31 o
   9   5   5     2902.82     3424.61     39.33 o
  10   5   5      528.85      630.24     28.78 o
  11   5   5        6.06       61.98     21.00 o
  12   5   5       35.11       73.24     25.02 o
  13   5   5      937.87      879.58     32.73 o
  14   5   5     2889.02     2859.87     67.72 o
  15   5   5     1312.34     1343.31     57.72 o
  16   5   5       66.94      166.30     44.43 o
  17   5   5     3006.13     2844.10    101.00 o
 -19   6   5      365.66      556.12     68.20 o
 -18   6   5     1886.78     1734.41     83.07 o
 -17   6   5     1336.03     1319.78     67.31 o
 -16   6   5       32.21       50.79     24.71 o
 -15   6   5     1470.48     1231.33     52.26 o
 -14   6   5      152.71      118.68     28.61 o
 -13   6   5      956.42      844.09     32.68 o
 -12   6   5     2828.94     2891.66     40.79 o
 -11   6   5      242.41      218.67     21.76 o
 -10   6   5     1473.12     1640.47     35.71 o
  -9   6   5     1320.71     1178.02     33.45 o
  -8   6   5     5688.54     6053.30     54.04 o
  -7   6   5     1543.99     1258.99     37.10 o
  -6   6   5      519.02      397.83     24.26 o
  -5   6   5     1838.33     1946.57     34.64 o
  -4   6   5      348.87      419.02     24.66 o
  -3   6   5    15414.29    15717.03    142.40 o
  -2   6   5      930.76      836.34     24.02 o
  -1   6   5      794.29      702.19     29.34 o
   0   6   5    12937.50    12520.51     65.87 o
   1   6   5    10990.06     9545.62     73.46 o
   2   6   5      428.53      394.50     24.03 o
   3   6   5     5042.67     4236.76     52.76 o
   4   6   5       86.07      147.16     14.55 o
   5   6   5      814.90      651.94     39.53 o
   6   6   5       47.34       38.14     14.74 o
   7   6   5     5025.94     5141.26     62.01 o
   8   6   5      392.80      342.70     18.83 o
   9   6   5     2404.85     2077.93     28.63 o
  10   6   5      145.27       80.97     17.96 o
  11   6   5     4829.68     4837.08     73.39 o
  12   6   5      797.00      715.94     34.88 o
  13   6   5      643.18      532.32     34.92 o
  14   6   5      695.17      672.09     38.22 o
  15   6   5      745.60      705.98     42.90 o
  16   6   5      868.96      812.42     62.17 o
  17   6   5     1650.35     1716.53     83.81 o
 -19   7   5       22.70       40.67     64.77 o
 -18   7   5      434.26      348.01     54.83 o
 -17   7   5       39.08       29.24     40.44 o
 -16   7   5       17.29       23.60     28.05 o
 -15   7   5      225.50      267.16     32.01 o
 -14   7   5     3769.90     3868.28     68.42 o
 -13   7   5      382.82      389.45     24.60 o
 -12   7   5     2835.00     2983.10     46.89 o
 -11   7   5      313.64      362.05     21.55 o
 -10   7   5      290.22      331.32     31.07 o
  -9   7   5      781.27      685.54     22.95 o
  -8   7   5        1.00       13.28     13.55 o
  -7   7   5      887.85     1185.25    268.36 o
  -6   7   5     5123.98     4932.62     54.29 o
  -5   7   5     2244.32     1922.87     34.31 o
  -4   7   5      517.09      425.16     16.87 o
  -3   7   5       13.61       39.69     14.86 o
  -2   7   5      641.99      902.07     58.98 o
  -1   7   5     2601.78     3032.57     44.50 o
   0   7   5     1125.83      975.66     20.07 o
   1   7   5      107.42       36.71     15.66 o
   2   7   5     2853.92     2886.60     44.63 o
   3   7   5     6047.52     6201.39     57.32 o
   4   7   5     9135.15     9555.17    113.58 o
   5   7   5      439.48      303.73     19.86 o
   6   7   5      155.46       92.04     14.93 o
   7   7   5     1954.41     2423.96     49.20 o
   8   7   5     2409.31     2167.09     37.95 o
   9   7   5     2925.99     3256.82     56.16 o
  10   7   5     1028.78     1050.22     29.55 o
  11   7   5      137.46      198.84     24.21 o
  12   7   5     1214.58     1204.21     39.93 o
  13   7   5      233.89      210.17     32.38 o
  14   7   5       38.76       29.12     27.95 o
  15   7   5      470.40      509.31     45.59 o
  16   7   5       20.58       41.06     40.95 o
  17   7   5      200.51      233.57     56.93 o
 -18   8   5      487.76      535.36     89.20 o
 -17   8   5     1524.60     1572.27     59.54 o
 -16   8   5     1185.86     1097.11     48.13 o
 -15   8   5     1398.85     1393.03     47.42 o
 -14   8   5     1196.92     1299.76     37.20 o
 -13   8   5     3626.80     3459.08     46.26 o
 -12   8   5     2384.05     2083.50     36.62 o
 -11   8   5     1941.65     1917.22     49.16 o
 -10   8   5      290.12      256.76     19.80 o
  -9   8   5      744.82      873.37     28.68 o
  -8   8   5     3790.91     3488.26     52.25 o
  -7   8   5      209.10      264.16     28.48 o
  -6   8   5     1511.64     1168.10     46.41 o
  -5   8   5     1409.29     1470.26     50.98 o
  -4   8   5     9494.29     9081.04     89.39 o
  -3   8   5     1247.97      743.96     38.43 o
  -2   8   5     7204.68     6992.48     57.52 o
  -1   8   5       43.71       51.11     14.06 o
   0   8   5     1308.14     1836.19     26.49 o
   1   8   5     4005.47     3864.23     66.64 o
   2   8   5    18166.87    18878.10    102.08 o
   3   8   5     1628.20     1708.91     29.22 o
   4   8   5     1230.14     1154.74     26.04 o
   5   8   5      633.11      758.18     22.36 o
   6   8   5     1046.79     1066.60     31.30 o
   7   8   5      110.03       70.32     15.07 o
   8   8   5      482.96      610.73     45.86 o
   9   8   5     3044.61     3163.48     57.66 o
  10   8   5     4135.31     4285.29     65.09 o
  11   8   5      417.03      407.77     30.87 o
  12   8   5     1344.81     1330.65     38.07 o
  13   8   5     1605.83     1412.66     58.48 o
  14   8   5      405.35      336.27     35.88 o
  15   8   5     1137.49     1101.95     58.05 o
  16   8   5      174.88      171.57     43.08 o
  17   8   5      764.54      738.77     60.85 o
 -18   9   5       60.73       37.11     38.72 o
 -17   9   5        3.00       21.93     45.46 o
 -16   9   5     1132.96     1364.62     88.79 o
 -15   9   5     3967.91     3819.45     65.63 o
 -14   9   5       53.40       84.15     23.21 o
 -13   9   5      489.44      549.63     36.97 o
 -12   9   5      513.89      461.13     28.10 o
 -11   9   5      473.87      389.76     24.86 o
 -10   9   5      543.26      581.03     30.48 o
  -9   9   5      205.81      213.75     22.75 o
  -8   9   5     1876.16     1829.29     47.32 o
  -7   9   5      104.92      118.84     26.67 o
  -6   9   5     5179.75     5861.00     75.30 o
  -5   9   5     1874.75     1612.00     34.25 o
  -4   9   5      365.28      375.91     18.59 o
  -3   9   5    28316.79    29749.45    197.86 o
  -2   9   5     3744.31     4105.08     38.64 o
  -1   9   5     4668.00     5019.95     60.74 o
   0   9   5     1609.14     1749.28     29.87 o
   1   9   5       57.28       23.65     16.50 o
   2   9   5     1308.91     1526.88     29.79 o
   3   9   5     8970.97     9126.37    118.49 o
   4   9   5      253.65      460.03     21.51 o
   5   9   5       24.78       18.72     17.70 o
   6   9   5      705.42      748.60     31.81 o
   7   9   5     2448.63     2493.91     46.97 o
   8   9   5     1354.28     1477.74     32.30 o
   9   9   5      290.36      342.85     39.47 o
  10   9   5       16.85       57.46     20.12 o
  11   9   5      157.57      165.67     27.07 o
  12   9   5       79.65       22.20     27.05 o
  13   9   5       19.52       51.26     26.88 o
  14   9   5     2234.55     2197.70     59.15 o
  15   9   5      557.50      525.58     50.97 o
  16   9   5       26.39       26.19     37.83 o
 -18  10   5       18.38       25.35     55.83 o
 -17  10   5       20.25       39.65     47.46 o
 -16  10   5      283.01      295.38     47.16 o
 -15  10   5      487.16      606.07     35.01 o
 -14  10   5      118.40      135.85     27.35 o
 -13  10   5      169.45      269.32     39.82 o
 -12  10   5      274.75      242.28     40.88 o
 -11  10   5     5554.26     5468.01     82.45 o
 -10  10   5     3145.55     3361.68     86.35 o
  -9  10   5      144.14       91.39     26.22 o
  -8  10   5     8858.51     8887.38    119.85 o
  -7  10   5     5565.97     6097.43     81.27 o
  -6  10   5     9593.68    10718.84    158.77 o
  -5  10   5     1147.00     1424.04     27.34 o
  -4  10   5      660.90      861.54     35.35 o
  -3  10   5       42.36       80.57     10.23 o
  -2  10   5      142.13      146.14     20.74 o
  -1  10   5     1148.44     1358.19     28.05 o
   0  10   5       35.75       47.41     16.17 o
   1  10   5     7532.53     8223.07    101.63 o
   2  10   5    18272.41    18600.55    110.42 o
   3  10   5     3495.96     3418.87     36.65 o
   4  10   5     1121.15     1023.76     29.28 o
   5  10   5    10661.19    11228.00    111.46 o
   6  10   5     5289.96     4827.29     47.20 o
   7  10   5        7.02       18.90     17.18 o
   8  10   5      132.43      146.23     23.53 o
   9  10   5     1571.39     1578.52     38.12 o
  10  10   5        0.92       28.36     22.28 o
  11  10   5       34.58       62.32     22.00 o
  12  10   5      367.45      395.05     27.89 o
  13  10   5     4896.85     4308.90     65.33 o
  14  10   5     2112.10     2199.00     60.87 o
  15  10   5       25.76       30.49     33.64 o
  16  10   5      702.21      694.65     51.70 o
 -17  11   5       11.33       33.91     43.22 o
 -16  11   5       17.45       30.78     31.23 o
 -15  11   5     1811.75     1904.22     55.86 o
 -14  11   5      269.33      301.79     41.88 o
 -13  11   5       77.66      106.60     35.34 o
 -12  11   5      269.94      299.22     30.53 o
 -11  11   5     2399.44     2341.67     55.32 o
 -10  11   5      308.25      327.78     32.25 o
  -9  11   5     7041.24     7066.26    115.04 o
  -8  11   5        0.49       26.08     27.40 o
  -7  11   5     1098.84     1117.77     38.04 o
  -6  11   5      242.46      236.01     30.51 o
  -5  11   5       97.42       47.67     22.89 o
  -4  11   5      302.52      265.42     14.46 o
  -3  11   5      553.47      478.24     14.84 o
  -2  11   5      515.49      546.56     23.85 o
  -1  11   5     6829.37     7213.58     65.49 o
   0  11   5      214.19      134.88     14.46 o
   1  11   5      338.95      335.58     17.60 o
   2  11   5    11976.90    12868.51    127.16 o
   3  11   5     7033.24     7445.83     49.66 o
   4  11   5     7806.79     8709.45     54.20 o
   5  11   5      222.84      174.45     20.24 o
   6  11   5     5903.66     6708.14     77.30 o
   7  11   5      307.64      355.50     19.55 o
   8  11   5      238.59      147.73     25.80 o
   9  11   5      758.30      911.82     26.68 o
  10  11   5     2306.44     2396.73     53.98 o
  11  11   5      553.14      625.50     33.35 o
  12  11   5        0.69       26.57     27.27 o
  13  11   5      361.08      334.04     41.19 o
  14  11   5      177.15      166.07     45.24 o
  15  11   5     1690.25     1716.29     86.69 o
  16  11   5       10.48       53.66     51.93 o
 -17  12   5      146.90       81.25     72.75 o
 -16  12   5     1080.23     1069.81     87.81 o
 -15  12   5        3.30       21.32     42.02 o
 -14  12   5      650.97      760.73     61.13 o
 -13  12   5      312.00      275.72     41.00 o
 -12  12   5      427.59      562.53     66.07 o
 -11  12   5      863.68      873.55     53.69 o
 -10  12   5     6066.38     6178.06     97.55 o
  -9  12   5       18.80       54.07     32.88 o
  -8  12   5      942.04      904.39     54.10 o
  -7  12   5     1105.66     1341.57     48.91 o
  -6  12   5     2313.20     2297.45     55.66 o
  -5  12   5     4028.07     3537.55     67.46 o
  -4  12   5     3880.95     4107.03     36.55 o
  -3  12   5      755.34      757.99     23.10 o
  -2  12   5      691.00      764.20     28.06 o
  -1  12   5    19473.29    18209.95    139.23 o
   0  12   5    11999.16    12674.27     83.52 o
   1  12   5     4598.88     5005.24     49.42 o
   2  12   5     1926.75     1946.88     55.49 o
   3  12   5     2930.10     3005.32     41.32 o
   4  12   5     1946.33     1776.53     29.54 o
   5  12   5       33.11       23.54     15.88 o
   6  12   5       10.89       20.74     14.26 o
   7  12   5     5136.28     5022.25     51.99 o
   8  12   5     1974.77     1928.14     41.05 o
   9  12   5      112.49      137.43     23.67 o
  10  12   5     2223.39     2398.96     54.46 o
  11  12   5      119.05       54.70     29.41 o
  12  12   5      669.23      684.08     50.13 o
  13  12   5        2.49        1.92     37.87 o
  14  12   5      918.28      873.04     88.85 o
  15  12   5      798.62      954.46     80.34 o
 -16  13   5      279.56      312.13     88.45 o
 -15  13   5      155.36      203.78     65.50 o
 -14  13   5     1077.63     1144.04     79.88 o
 -13  13   5      668.37      587.86     57.19 o
 -12  13   5       11.00       39.70     42.34 o
 -11  13   5      610.87      835.67     52.24 o
 -10  13   5      113.01      122.24     41.57 o
  -9  13   5     4026.87     4060.35     88.06 o
  -8  13   5     1518.60     1507.62     56.75 o
  -7  13   5     1685.64     1854.21     51.18 o
  -6  13   5     1099.00     1142.79     30.64 o
  -5  13   5      349.85      294.26     22.32 o
  -4  13   5     2294.50     1897.94     35.08 o
  -3  13   5     5742.59     5602.03     56.77 o
  -2  13   5     1513.39     1520.45     29.63 o
  -1  13   5     3559.88     3560.78     51.89 o
   0  13   5     5949.08     6037.09     66.21 o
   1  13   5      523.96      465.83     17.65 o
   2  13   5      147.44      172.87     23.16 o
   3  13   5     5086.15     5450.92     42.87 o
   4  13   5       32.43       21.02     22.10 o
   5  13   5      942.35     1066.13     28.75 o
   6  13   5     1350.57     1413.74     40.95 o
   7  13   5        0.62       20.45     16.14 o
   8  13   5      150.96      179.15     22.40 o
   9  13   5       47.01      112.45     29.03 o
  10  13   5      191.41      233.67     31.38 o
  11  13   5     1758.90     1825.45     65.83 o
  12  13   5      840.83      736.68     46.93 o
  13  13   5      251.96      242.90     42.60 o
  14  13   5       38.93       50.96     53.77 o
  15  13   5      191.81       98.25     61.17 o
 -16  14   5      237.18      229.73     80.42 o
 -15  14   5      414.92      496.33     88.65 o
 -14  14   5        4.04       32.17     57.96 o
 -13  14   5     2103.08     2061.68    107.40 o
 -12  14   5      694.02      831.68     61.35 o
 -11  14   5      751.42      924.72     71.06 o
 -10  14   5     2259.81     2226.17     65.25 o
  -9  14   5     2991.63     3055.68     80.12 o
  -8  14   5     1792.13     1814.19     55.75 o
  -7  14   5       74.72       81.07     32.06 o
  -6  14   5        3.44       24.20     29.27 o
  -5  14   5     5076.59     5146.24     67.57 o
  -4  14   5       73.28       48.50     15.40 o
  -3  14   5     8858.22     8462.27     90.45 o
  -2  14   5     1844.57     2050.31     43.90 o
  -1  14   5    13449.49    14027.98     97.58 o
   0  14   5       26.88       33.19     15.21 o
   1  14   5      171.59      243.59     16.57 o
   2  14   5       40.01       40.89     17.92 o
   3  14   5       79.20      132.63     17.80 o
   4  14   5      105.81       69.85     17.27 o
   5  14   5      965.59     1052.80     28.61 o
   6  14   5     1459.13     1510.22     32.62 o
   7  14   5       41.58       39.44     19.17 o
   8  14   5      586.51      621.74     34.19 o
   9  14   5     9553.87    10167.83    108.20 o
  10  14   5        2.37       43.71     28.86 o
  11  14   5      755.29      753.54     51.18 o
  12  14   5      548.31      609.01     50.85 o
  13  14   5     1239.67     1117.10     61.43 o
  14  14   5        0.74       14.06     49.54 o
 -15  15   5      230.49      448.05     91.34 o
 -14  15   5      418.84      407.10     81.97 o
 -13  15   5       92.44      163.63     56.73 o
 -12  15   5      993.37      942.05     74.52 o
 -11  15   5     1909.85     1791.79     85.75 o
 -10  15   5      440.73      476.81     47.68 o
  -9  15   5      126.75      129.11     41.45 o
  -8  15   5     8809.79     9160.84    131.70 o
  -7  15   5        1.56       24.88     34.34 o
  -6  15   5     4180.77     3963.41     78.37 o
  -5  15   5       68.36       56.60     22.85 o
  -4  15   5      663.91      786.42     40.06 o
  -3  15   5      330.48      396.39     23.53 o
  -2  15   5      877.23      852.09     36.07 o
  -1  15   5     3855.98     3827.51     46.93 o
   0  15   5     4798.17     5510.70     52.83 o
   1  15   5      165.07      113.08     17.33 o
   2  15   5     4952.02     4755.93     63.41 o
   3  15   5      254.27      289.06     18.53 o
   4  15   5        2.96       21.60     18.70 o
   5  15   5      186.21      150.21     26.51 o
   6  15   5     1847.75     2038.30     48.52 o
   7  15   5     5116.08     4988.06     83.76 o
   8  15   5      119.80       55.01     20.84 o
   9  15   5       24.83       39.47     30.99 o
  10  15   5      164.84      145.48     35.14 o
  11  15   5      643.09      850.02     54.96 o
  12  15   5      464.54      367.64     49.05 o
  13  15   5      132.46      213.68     63.65 o
 -14  16   5       80.25       89.09     66.41 o
 -13  16   5     2474.65     2144.90     99.19 o
 -12  16   5        1.86       30.63     53.11 o
 -11  16   5        3.79       24.37     47.31 o
 -10  16   5     4500.02     4485.62    117.15 o
  -9  16   5      111.44      188.92     51.79 o
  -8  16   5      180.75      193.56     59.67 o
  -7  16   5     2186.21     2085.52     71.35 o
  -6  16   5     1310.25     1238.32     42.94 o
  -5  16   5       53.84       52.67     22.63 o
  -4  16   5      140.95      171.36     30.64 o
  -3  16   5      615.19      501.66     21.91 o
  -2  16   5       73.51       61.91     20.36 o
  -1  16   5      699.76      811.78     36.56 o
   0  16   5     3841.33     4024.51     55.33 o
   1  16   5     7251.97     7358.13     66.54 o
   2  16   5     1182.28     1158.66     41.92 o
   3  16   5     1063.53     1162.46     31.03 o
   4  16   5     2359.96     2513.97     43.79 o
   5  16   5     2443.57     2328.05     44.42 o
   6  16   5       46.03       60.33     27.19 o
   7  16   5      822.22      970.41     42.05 o
   8  16   5     2545.21     2727.05     76.27 o
   9  16   5      542.30      595.38     42.00 o
  10  16   5     2756.64     2596.79     75.26 o
  11  16   5       47.47       45.62     42.04 o
  12  16   5     2568.23     2519.87    109.32 o
  13  16   5      928.90      813.12     83.53 o
 -13  17   5      206.34      125.03     73.73 o
 -12  17   5      778.60      672.16     70.67 o
 -11  17   5     1145.88     1298.07     78.23 o
 -10  17   5      334.36      360.98     63.84 o
  -9  17   5       57.30       60.99     46.56 o
  -8  17   5      609.45      649.36     60.61 o
  -7  17   5      312.21      217.07     47.79 o
  -6  17   5      541.70      507.46     41.24 o
  -5  17   5     5053.61     5030.61     85.13 o
  -4  17   5        5.99       41.19     19.95 o
  -3  17   5      122.61      156.11     20.55 o
  -2  17   5     1256.99     1087.51     37.98 o
  -1  17   5     1908.00     1910.10     38.34 o
   0  17   5     3066.45     3012.26     50.89 o
   1  17   5       51.19       29.19     23.80 o
   2  17   5      644.45      632.75     30.77 o
   3  17   5      193.87      175.69     22.09 o
   4  17   5     4323.52     4208.28     65.16 o
   5  17   5     2316.81     2303.72     48.96 o
   6  17   5     1969.19     2161.82     48.21 o
   7  17   5      207.45      220.55     29.89 o
   8  17   5       18.02       13.70     32.06 o
   9  17   5        0.55       66.52     38.11 o
  10  17   5       67.90       93.50     41.94 o
  11  17   5      159.82      105.58     42.10 o
  12  17   5      283.11      304.31     89.26 o
 -12  18   5     3133.38     3031.76    131.27 o
 -11  18   5      160.76       56.05     59.59 o
 -10  18   5      718.22      884.75     82.77 o
  -9  18   5       75.74      114.74     47.69 o
  -8  18   5     4610.55     4362.53    114.43 o
  -7  18   5      333.79      338.87     52.12 o
  -6  18   5       14.60       33.30     31.64 o
  -5  18   5      476.66      455.99     33.63 o
  -4  18   5     1819.30     1659.94     40.10 o
  -3  18   5     1010.79      997.00     29.21 o
  -2  18   5      628.12      605.00     30.59 o
  -1  18   5     1242.10     1019.07     41.23 o
   0  18   5    10659.42    10213.64    121.71 o
   1  18   5       23.21       91.79     24.24 o
   2  18   5     1646.97     1493.68     38.61 o
   3  18   5      950.93      936.51     31.05 o
   4  18   5      694.14      763.85     36.47 o
   5  18   5        0.24       22.81     25.84 o
   6  18   5      962.32      983.16     53.94 o
   7  18   5       51.99       68.90     39.10 o
   8  18   5       79.02       57.79     40.19 o
   9  18   5      153.41      145.60     44.10 o
  10  18   5      130.93      161.50     46.97 o
  11  18   5        0.16       17.96     47.45 o
 -11  19   5      225.80      290.11     69.17 o
 -10  19   5        0.20       29.62     60.41 o
  -9  19   5      183.74      354.86     74.38 o
  -8  19   5      169.59      219.33     65.25 o
  -7  19   5     4965.11     4958.76    145.86 o
  -6  19   5     1273.16     1392.78     74.35 o
  -5  19   5     1992.91     1908.45     64.49 o
  -4  19   5     2213.24     2065.80     47.22 o
  -3  19   5     1305.98     1367.06     43.71 o
  -2  19   5      913.36     1039.50     37.46 o
  -1  19   5      370.42      521.20     33.93 o
   0  19   5     1221.70     1191.90     31.44 o
   1  19   5      269.59      222.50     26.60 o
   2  19   5     1551.59     1428.68     44.16 o
   3  19   5      564.11      614.09     30.42 o
   4  19   5       22.68       69.53     35.45 o
   5  19   5      441.44      469.54     46.15 o
   6  19   5      342.16      334.83     61.83 o
   7  19   5       72.98      112.44     44.43 o
   8  19   5     3401.42     3598.40    112.28 o
   9  19   5      898.31      775.98     71.01 o
  10  19   5       77.00       79.86     55.20 o
 -10  20   5       82.89      125.31     68.97 o
  -9  20   5     1838.68     1744.01    101.13 o
  -8  20   5      166.11      163.98     70.79 o
  -7  20   5     3458.91     3611.12    144.43 o
  -6  20   5      964.83      935.43     78.11 o
  -5  20   5      419.89      437.10     68.33 o
  -4  20   5        3.17       41.36     37.30 o
  -3  20   5     1019.07     1438.33     51.85 o
  -2  20   5      459.04      373.67     37.81 o
  -1  20   5      469.77      407.61     45.92 o
   0  20   5      226.40      249.36     38.62 o
   1  20   5       90.08      104.47     33.96 o
   2  20   5      442.26      348.36     37.18 o
   3  20   5        4.22       12.62     26.46 o
   4  20   5       47.15       32.93     38.36 o
   5  20   5      391.48      522.70     50.37 o
   6  20   5       15.27       94.57     50.12 o
   7  20   5     1386.75     1329.67     82.79 o
   8  20   5        0.03      188.56    118.05 o
   9  20   5      811.00      796.97    106.75 o
  -9  21   5      162.09      149.06     98.58 o
  -8  21   5       30.63      119.59     96.61 o
  -7  21   5        3.33      104.81     91.06 o
  -6  21   5     2436.15     2436.56    154.80 o
  -5  21   5     1088.13      973.33    118.57 o
  -4  21   5     1942.73     2245.12    116.25 o
  -3  21   5     1812.12     1670.54    145.49 o
  -2  21   5      195.87      178.14     59.82 o
  -1  21   5       47.17       77.33     45.30 o
   0  21   5       65.20      123.44     45.86 o
   1  21   5      420.52      442.89     42.34 o
   2  21   5     1465.00     1460.42     48.49 o
   3  21   5      534.62      471.17     53.46 o
   4  21   5        1.56       60.40     60.62 o
   5  21   5     1340.19     1418.81    220.48 o
   6  21   5      138.95      213.59     75.12 o
   7  21   5      171.13      162.81     71.19 o
  -7  22   5      642.77      469.85    155.27 o
  -6  22   5       39.52        0.96    114.04 o
  -5  22   5     2364.55     2294.16    206.90 o
  -4  22   5     1188.58     1531.88    180.70 o
  -3  22   5     2138.46     2228.01    195.63 o
  -2  22   5      281.65      340.75     80.02 o
  -1  22   5     1859.54     1743.08    103.94 o
   0  22   5      378.38      380.43     69.13 o
   1  22   5      412.66      455.44     42.61 o
   2  22   5     1915.18     2043.25     65.06 o
   3  22   5      529.82      452.13     77.92 o
   4  22   5      578.53      631.76    122.90 o
   5  22   5      389.62      271.43    111.92 o
  -4  23   5     1191.55      924.29    142.55 o
  -3  23   5       30.92        6.16    105.57 o
  -2  23   5      322.45      242.05     78.25 o
  -1  23   5        8.98        8.09     61.26 o
   0  23   5      470.61      427.98     70.19 o
   1  23   5        2.42       11.87     34.58 o
   2  23   5       29.03       33.85     39.96 o
 -18   0   6      177.22      251.93     62.21 o
 -16   0   6     8797.72     9103.07    150.81 o
 -14   0   6      439.87      487.53     39.65 o
 -12   0   6    15688.39    15439.29    170.58 o
 -10   0   6    17329.06    16517.56    214.11 o
  -8   0   6    12554.50    14841.60    167.75 o
  -6   0   6        8.66       13.13     21.37 o
  -4   0   6    33186.57    35404.43    349.73 o
  -2   0   6    62329.87    58652.36    594.12 o
   0   0   6    66518.30    57615.39    503.41 o
   2   0   6     5024.07     4657.12     41.86 o
   4   0   6        7.79       55.64     18.58 o
   6   0   6     4853.96     5781.47     85.19 o
   8   0   6     1118.12     1173.03     78.83 o
  10   0   6      276.81      264.53     43.82 o
  12   0   6     3385.83     3417.71    113.30 o
  14   0   6     1362.14     1441.22     75.70 o
  16   0   6     1312.54     1215.89    131.72 o
  18   0   6        6.32        6.36     77.54 o
 -19   1   6        8.74       23.77     46.17 o
 -18   1   6     1011.33     1042.41     56.23 o
 -17   1   6      349.87      358.03     40.65 o
 -16   1   6     3223.79     3491.09     70.35 o
 -15   1   6     1134.81     1116.25     42.44 o
 -14   1   6     2225.77     2002.71     39.91 o
 -13   1   6      286.13      313.29     23.13 o
 -12   1   6       68.29      121.92     19.08 o
 -11   1   6     3054.15     3219.72     42.85 o
 -10   1   6     1002.30      955.14     20.82 o
  -9   1   6     2703.11     2782.99     33.47 o
  -8   1   6     2706.98     2838.13     79.10 o
  -7   1   6     1374.45     1561.18     22.92 o
  -6   1   6    11044.51    10830.57     58.69 o
  -5   1   6     8922.33     9003.61     75.12 o
  -4   1   6    15733.08    15722.09     90.83 o
  -3   1   6    18378.55    18259.52    150.53 o
  -2   1   6    37680.88    36353.11    324.93 o
  -1   1   6    12140.21    14939.03     80.36 o
   0   1   6     1631.31     1452.16     38.58 o
   1   1   6    23165.75    20129.32    118.18 o
   2   1   6    10602.87    10276.88     55.05 o
   3   1   6     3376.92     3222.93     36.07 o
   4   1   6     8118.99     8844.61     93.26 o
   5   1   6     2116.30     1603.52     24.66 o
   6   1   6     8687.44     8894.85     74.63 o
   7   1   6     7144.63     8023.85     57.46 o
   8   1   6      489.50      548.91     36.81 o
   9   1   6     4304.46     4255.92     60.88 o
  10   1   6     1410.14     1606.51     44.57 o
  11   1   6      340.31      363.70     34.12 o
  12   1   6     2493.81     2483.19     58.44 o
  13   1   6     1897.19     1795.15     76.41 o
  14   1   6      566.56      585.76     41.48 o
  15   1   6     4167.50     4261.96     88.85 o
  16   1   6        4.40       10.87     51.50 o
  17   1   6      151.29       88.73     56.83 o
  18   1   6       38.36       36.69     59.08 o
 -19   2   6      327.51      453.61     74.62 o
 -18   2   6       37.46      121.16     44.89 o
 -17   2   6     2203.03     2300.73     61.14 o
 -16   2   6      410.58      421.36     30.27 o
 -15   2   6     9082.21     9453.50    103.58 o
 -14   2   6      674.78      660.67     31.50 o
 -13   2   6     1824.54     1792.63     36.68 o
 -12   2   6     4606.50     4809.80     60.20 o
 -11   2   6       62.87       79.75     16.25 o
 -10   2   6      186.25      297.19     19.59 o
  -9   2   6     5590.22     6589.12     83.49 o
  -8   2   6     9043.11     9700.16     91.22 o
  -7   2   6     1128.35     1492.48     40.20 o
  -6   2   6       61.10       66.65     11.01 o
  -5   2   6     9192.05     8585.70     62.59 o
  -4   2   6    16637.67    15794.83    110.95 o
  -3   2   6    22899.74    24146.51    138.72 o
  -2   2   6    98835.44    98255.35    624.54 o
  -1   2   6    53015.51    49048.34    339.59 o
   0   2   6    10169.36     7807.33     84.54 o
   1   2   6      821.44     1065.91     15.49 o
   2   2   6       98.86       40.10     11.44 o
   3   2   6      979.20     1359.34     29.88 o
   4   2   6      399.24      281.70     17.84 o
   5   2   6     6691.81     7460.22     83.50 o
   6   2   6      205.43      160.27      9.46 o
   7   2   6     8858.10     9036.18    112.02 o
   8   2   6     3698.44     4043.37     90.19 o
   9   2   6     7614.76     7546.38     61.92 o
  10   2   6     1170.50      940.38     38.06 o
  11   2   6     4399.11     4410.73     64.73 o
  12   2   6      886.85      930.48     46.58 o
  13   2   6      294.22      172.19     22.86 o
  14   2   6     1254.36     1429.47     56.02 o
  15   2   6       99.26      103.90     29.39 o
  16   2   6       19.14       31.59     46.25 o
  17   2   6      221.11      238.68     65.24 o
  18   2   6      751.16      913.33     87.06 o
 -19   3   6        4.52        5.12     44.74 o
 -18   3   6     4158.67     4150.39    102.51 o
 -17   3   6     1206.84     1147.28     44.80 o
 -16   3   6      131.12      184.59     27.56 o
 -15   3   6     1461.93     1489.79     36.94 o
 -14   3   6     1600.35     1583.80     43.14 o
 -13   3   6      929.84      838.06     33.49 o
 -12   3   6      959.27     1000.90     32.54 o
 -11   3   6    10911.86    11371.41     95.33 o
 -10   3   6     1312.97     1396.83     38.26 o
  -9   3   6      493.03      536.28     32.61 o
  -8   3   6     3227.28     3409.05     40.88 o
  -7   3   6      648.57      754.03     21.60 o
  -6   3   6      628.83      548.49     18.32 o
  -5   3   6     1310.61     1191.32     29.67 o
  -4   3   6     3069.24     2856.41     47.42 o
  -3   3   6    52919.51    51488.46    282.37 o
  -2   3   6     2427.92     2472.29     30.15 o
  -1   3   6     9855.27    10412.75    111.19 o
   0   3   6     7941.06     7581.34     69.66 o
   1   3   6     1425.68     1336.41     39.41 o
   2   3   6     1541.77     1460.27     21.87 o
   3   3   6    13610.93    12767.39     87.77 o
   4   3   6     4717.44     4968.91     35.54 o
   5   3   6    10356.40    11071.94     98.28 o
   6   3   6     2148.81     2084.00     31.88 o
   7   3   6      607.82      611.17     28.53 o
   8   3   6       21.89       26.83     16.94 o
   9   3   6     3995.09     3878.91     50.34 o
  10   3   6     3598.24     3518.52     60.63 o
  11   3   6      196.19      230.45     29.53 o
  12   3   6      437.31      426.24     32.71 o
  13   3   6      167.00      115.27     25.69 o
  14   3   6     1169.46     1052.10     47.16 o
  15   3   6      287.84      287.41     42.66 o
  16   3   6       86.89       88.68     49.60 o
  17   3   6        4.21       45.64     54.89 o
 -19   4   6      677.93      615.43     54.29 o
 -18   4   6        1.58       40.00     39.17 o
 -17   4   6     2988.01     3091.87    116.60 o
 -16   4   6      173.74      216.12     26.53 o
 -15   4   6     7286.42     7301.48     89.85 o
 -14   4   6      940.93      967.33     36.23 o
 -13   4   6     1326.30     1457.05     41.52 o
 -12   4   6        0.15       18.36     11.30 o
 -11   4   6     5522.47     5514.85     58.28 o
 -10   4   6     4659.80     5147.11     47.05 o
  -9   4   6     3556.85     3267.05     42.95 o
  -8   4   6     4706.02     4515.95     42.80 o
  -7   4   6    12222.36    13394.03     86.75 o
  -6   4   6     1867.17     2332.14     40.03 o
  -5   4   6     1603.46     1816.76     25.09 o
  -4   4   6      949.01      673.19     18.96 o
  -3   4   6    19793.13    18849.84    119.86 o
  -2   4   6      709.51      500.69     19.40 o
  -1   4   6     3396.34     3722.77     45.08 o
   0   4   6       13.12       25.40      9.79 o
   1   4   6      156.37      125.55     17.59 o
   2   4   6    35375.20    34184.87    252.49 o
   3   4   6      504.05      226.79     16.54 o
   4   4   6      292.42      312.93     22.48 o
   5   4   6       48.66       92.30     16.26 o
   6   4   6     2486.57     2647.63     37.13 o
   7   4   6       28.06       76.01     16.23 o
   8   4   6     1416.58     1438.14     25.40 o
   9   4   6    12354.09    12681.65    137.15 o
  10   4   6     4595.04     4902.53     64.76 o
  11   4   6     2142.37     2122.09     33.70 o
  12   4   6        9.17       23.19     24.67 o
  13   4   6      113.25       86.54     25.65 o
  14   4   6      412.38      509.74     33.29 o
  15   4   6      216.81      151.67     43.52 o
  16   4   6        0.49        8.73     46.99 o
  17   4   6      867.39      769.36     70.49 o
 -19   5   6        2.76       22.03     39.51 o
 -18   5   6      270.28      202.30     38.95 o
 -17   5   6       25.09       41.84     31.50 o
 -16   5   6     2474.37     2470.39     49.39 o
 -15   5   6      599.91      664.23     34.50 o
 -14   5   6        3.20        5.42     17.88 o
 -13   5   6     3169.42     3500.84     55.75 o
 -12   5   6     6104.77     5985.95     66.48 o
 -11   5   6      348.94      385.93     36.35 o
 -10   5   6       26.00       48.99     15.88 o
  -9   5   6     1601.97     1667.04     23.71 o
  -8   5   6     1297.86     1239.09     27.71 o
  -7   5   6      111.78       74.94     13.25 o
  -6   5   6     2289.01     2422.35     32.49 o
  -5   5   6      739.99      908.06     34.74 o
  -4   5   6     4262.77     3661.40     33.16 o
  -3   5   6      100.95      174.64     10.16 o
  -2   5   6    34909.68    31175.04    192.45 o
  -1   5   6      765.52      366.72     20.03 o
   0   5   6     3318.88     3166.79     28.72 o
   1   5   6       86.01       85.40      8.46 o
   2   5   6     1681.01     1709.83     30.02 o
   3   5   6     1562.92     1938.56     25.86 o
   4   5   6     5732.25     6315.18    127.92 o
   5   5   6     2047.34     1444.08     45.62 o
   6   5   6      449.84      623.97     33.10 o
   7   5   6      456.34      490.05     19.39 o
   8   5   6     2980.97     3042.32     37.29 o
   9   5   6      939.73      929.39     40.50 o
  10   5   6        3.24       16.42     19.75 o
  11   5   6      640.96      595.01     31.38 o
  12   5   6     3556.30     3557.91     58.27 o
  13   5   6        6.96       17.27     27.80 o
  14   5   6      382.32      406.08     34.47 o
  15   5   6      725.68      807.17     56.47 o
  16   5   6        1.38       34.28     48.72 o
  17   5   6      453.12      303.72     56.59 o
 -19   6   6       28.84       59.30     50.47 o
 -18   6   6     1744.96     1713.76     88.83 o
 -17   6   6     1620.61     1730.22     71.05 o
 -16   6   6       44.49       50.58     25.43 o
 -15   6   6     2591.40     2509.93     62.48 o
 -14   6   6      493.49      528.89     33.64 o
 -13   6   6      187.52      122.61     21.52 o
 -12   6   6     1568.46     1587.91     38.83 o
 -11   6   6     3715.58     3390.74     67.56 o
 -10   6   6     2438.61     2540.72     37.91 o
  -9   6   6      499.39      526.94     22.27 o
  -8   6   6     1320.87     1359.48     28.71 o
  -7   6   6       41.94       53.84     12.15 o
  -6   6   6     4954.81     5070.48     42.67 o
  -5   6   6       30.97       56.32     12.11 o
  -4   6   6     1402.99     1522.23     29.65 o
  -3   6   6     9515.72    10208.62     97.69 o
  -2   6   6      115.24      144.28     15.95 o
  -1   6   6     1433.52     1565.22     29.24 o
   0   6   6        3.65       19.36     13.51 o
   1   6   6      460.09      422.45     14.02 o
   2   6   6    13434.70    14096.06    113.58 o
   3   6   6     1933.62     1750.13     24.35 o
   4   6   6     2323.53     2387.05     40.49 o
   5   6   6     5068.56     4753.33     35.33 o
   6   6   6     2137.36     2172.86     40.16 o
   7   6   6      198.52      221.15     20.01 o
   8   6   6     2856.60     3034.07     47.25 o
   9   6   6        8.78        9.11     17.44 o
  10   6   6     1111.67     1294.95     44.88 o
  11   6   6        3.50       18.05     24.32 o
  12   6   6      545.90      586.02     27.20 o
  13   6   6      156.20      166.06     31.20 o
  14   6   6      224.44      222.76     37.49 o
  15   6   6       54.63      131.59     39.54 o
  16   6   6     1365.74     1260.76     68.69 o
  17   6   6        0.27       57.34     50.38 o
 -18   7   6     1195.59     1105.53     69.68 o
 -17   7   6     1458.38     1436.44     96.29 o
 -16   7   6      453.39      471.73     48.56 o
 -15   7   6     4638.57     4755.03     75.45 o
 -14   7   6       47.08       64.96     23.08 o
 -13   7   6       39.16       22.31     21.49 o
 -12   7   6      229.92      170.99     22.19 o
 -11   7   6     2715.06     2465.54     46.88 o
 -10   7   6     3718.71     3618.59     50.77 o
  -9   7   6       84.41       66.06     15.91 o
  -8   7   6       61.98       79.52     16.80 o
  -7   7   6    38860.77    41185.14    304.94 o
  -6   7   6      540.48      432.95     33.48 o
  -5   7   6     2398.93     2489.72     35.92 o
  -4   7   6     2606.29     2786.78     56.63 o
  -3   7   6     3994.76     3924.48     52.27 o
  -2   7   6     5118.26     5304.69     34.27 o
  -1   7   6    10386.98     9662.84     79.30 o
   0   7   6     2756.89     2508.06     29.61 o
   1   7   6     1959.54     2041.60     23.76 o
   2   7   6    21478.34    21609.21    132.09 o
   3   7   6    32590.88    33994.82    266.09 o
   4   7   6       36.29       79.48     19.20 o
   5   7   6     5588.69     5632.61     64.88 o
   6   7   6     4629.36     4559.43     46.70 o
   7   7   6      165.36      187.30     17.87 o
   8   7   6      474.68      429.88     27.75 o
   9   7   6     1943.36     1881.96     39.17 o
  10   7   6     1486.66     1465.74     33.63 o
  11   7   6     3814.00     3548.29     58.81 o
  12   7   6        2.57       32.66     25.47 o
  13   7   6     7197.52     7111.19     91.42 o
  14   7   6     1174.92     1092.56     50.68 o
  15   7   6     3616.34     3485.62    102.74 o
  16   7   6      338.45      398.81     60.04 o
  17   7   6     1648.86     1710.81     82.84 o
 -18   8   6      589.48      566.05     55.71 o
 -17   8   6      574.40      573.57     50.04 o
 -16   8   6      499.42      515.42     38.49 o
 -15   8   6      127.98      134.75     26.90 o
 -14   8   6       24.08       32.53     21.17 o
 -13   8   6       74.99       83.92     23.36 o
 -12   8   6      532.38      567.73     30.96 o
 -11   8   6       33.34       25.43     20.71 o
 -10   8   6      593.72      639.38     31.54 o
  -9   8   6        7.84        5.31     13.57 o
  -8   8   6     8707.60     8504.88     78.66 o
  -7   8   6       23.35        9.66     25.17 o
  -6   8   6     2925.55     3391.61     54.13 o
  -5   8   6      716.39      669.15     19.87 o
  -4   8   6       65.39      131.77     20.66 o
  -3   8   6     6566.09     6654.05     61.25 o
  -2   8   6      110.70      113.29     14.07 o
  -1   8   6     2947.35     3090.78     39.29 o
   0   8   6       38.42       13.44     13.62 o
   1   8   6     4920.33     4734.30     48.30 o
   2   8   6    27422.77    26503.30    201.78 o
   3   8   6     1061.87     1273.48     29.03 o
   4   8   6     2517.77     2803.67     34.16 o
   5   8   6       10.54        7.32     15.34 o
   6   8   6       69.04       92.20     22.04 o
   7   8   6       63.16       51.63     16.27 o
   8   8   6      223.96      236.04     23.13 o
   9   8   6      900.92     1036.64     37.86 o
  10   8   6     5529.08     5459.38     60.17 o
  11   8   6       16.94       25.78     24.42 o
  12   8   6        7.25       34.60     26.78 o
  13   8   6      150.40      160.57     28.74 o
  14   8   6     2375.89     2509.30     57.00 o
  15   8   6      133.64      190.91     42.50 o
  16   8   6      320.79      465.21     62.47 o
 -18   9   6       97.93      128.18     62.38 o
 -17   9   6      141.93       66.04     47.38 o
 -16   9   6      869.71      921.40     52.56 o
 -15   9   6      811.22      826.82     40.67 o
 -14   9   6       68.08       90.62     22.14 o
 -13   9   6      414.04      361.54     27.33 o
 -12   9   6     1505.16     1562.67     54.68 o
 -11   9   6     3907.10     4307.69     61.45 o
 -10   9   6      191.66      270.03     25.06 o
  -9   9   6     1001.48      949.47     28.73 o
  -8   9   6     1363.77     1420.75     40.92 o
  -7   9   6        4.73       11.27     17.32 o
  -6   9   6     2953.71     2996.21     61.91 o
  -5   9   6     4523.06     4419.52     45.31 o
  -4   9   6      128.61      112.15     14.84 o
  -3   9   6     2963.84     2900.24     61.16 o
  -2   9   6        9.73       28.81     13.10 o
  -1   9   6      113.23      141.23     17.35 o
   0   9   6    14590.42    15679.87    135.22 o
   1   9   6     1882.69     2072.94     32.63 o
   2   9   6     6062.83     5485.96     85.90 o
   3   9   6        1.61       16.28     15.65 o
   4   9   6     9427.98     8670.65     84.14 o
   5   9   6     1092.24      949.73     19.32 o
   6   9   6      275.71      307.95     17.91 o
   7   9   6      219.15      183.46     20.15 o
   8   9   6     2696.36     2646.98     49.60 o
   9   9   6     1459.79     1310.52     44.50 o
  10   9   6     1819.51     1609.50     44.84 o
  11   9   6      371.10      398.46     26.29 o
  12   9   6       15.31       38.59     26.58 o
  13   9   6      465.41      339.16     33.82 o
  14   9   6       66.67       51.61     32.36 o
  15   9   6      960.44      961.88     81.41 o
  16   9   6      107.83      100.06     52.10 o
 -17  10   6     2164.65     2051.36     93.87 o
 -16  10   6     1226.74      955.22     48.32 o
 -15  10   6      226.78      272.17     34.72 o
 -14  10   6       94.23      187.50     36.94 o
 -13  10   6      711.94      757.43     38.79 o
 -12  10   6      638.41      500.21     33.97 o
 -11  10   6       42.55       17.66     23.90 o
 -10  10   6     1766.06     1863.31     53.84 o
  -9  10   6       59.19      165.08     54.50 o
  -8  10   6      237.70      204.03     30.84 o
  -7  10   6       10.65        7.49     29.01 o
  -6  10   6     7065.64     7045.52     96.84 o
  -5  10   6     4386.04     4138.05     57.13 o
  -4  10   6     1786.38     1844.89     33.06 o
  -3  10   6     8110.54     7970.02     85.44 o
  -2  10   6     2223.74     2391.53     36.12 o
  -1  10   6     4413.74     4390.63     46.90 o
   0  10   6    12138.60    12182.78     95.50 o
   1  10   6     4774.40     4673.99     55.69 o
   2  10   6      142.93       99.70     15.74 o
   3  10   6       75.41       83.38     17.05 o
   4  10   6      583.53      654.40     23.76 o
   5  10   6     3061.51     3056.63     36.11 o
   6  10   6      980.73      967.72     29.39 o
   7  10   6     1801.38     1852.74     41.42 o
   8  10   6      210.80      179.56     26.78 o
   9  10   6    11086.04    11031.30    100.42 o
  10  10   6     1430.11     1500.37     39.08 o
  11  10   6       22.32       43.78     24.92 o
  12  10   6      132.91      155.85     27.65 o
  13  10   6      250.14      222.23     35.01 o
  14  10   6       44.04       69.60     38.51 o
  15  10   6      382.88      353.41     45.12 o
  16  10   6      937.32      877.71     55.77 o
 -17  11   6       96.90       24.45     41.42 o
 -16  11   6       88.29       94.74     35.87 o
 -15  11   6       93.49       68.82     32.98 o
 -14  11   6     1034.16     1077.11     58.14 o
 -13  11   6        2.56       54.60     31.43 o
 -12  11   6     1212.86     1131.41     64.07 o
 -11  11   6      158.42      106.46     26.27 o
 -10  11   6       36.19       32.23     25.68 o
  -9  11   6       16.97       25.65     30.01 o
  -8  11   6     1325.64     1250.00     57.68 o
  -7  11   6     4376.82     4513.67     96.60 o
  -6  11   6     5209.11     5296.73     71.85 o
  -5  11   6     4846.64     4393.98     78.08 o
  -4  11   6     8906.07     8857.50     78.80 o
  -3  11   6      385.83      336.71     26.57 o
  -2  11   6      228.13      282.31     18.83 o
  -1  11   6      454.46      323.20     21.22 o
   0  11   6     4444.61     4454.24     56.20 o
   1  11   6      278.10      356.81     28.77 o
   2  11   6     7553.67     8058.54     64.05 o
   3  11   6     1019.78     1055.00     34.77 o
   4  11   6     1746.08     1868.23     35.36 o
   5  11   6        1.20       57.16     13.81 o
   6  11   6     3763.04     4169.02     54.52 o
   7  11   6     7382.22     7718.00     93.91 o
   8  11   6     2636.21     2494.92     47.52 o
   9  11   6      292.24      503.75     65.67 o
  10  11   6      353.01      337.45     25.90 o
  11  11   6     3701.20     3428.80     64.61 o
  12  11   6       79.47      103.31     26.34 o
  13  11   6      601.59      677.89     41.78 o
  14  11   6      956.66      903.05     49.87 o
  15  11   6      192.40      230.10     45.93 o
 -17  12   6     3433.81     3504.44    205.43 o
 -16  12   6      851.61      926.10     68.33 o
 -15  12   6     2445.44     2031.98     78.90 o
 -14  12   6     2166.24     2071.27     94.51 o
 -13  12   6     2022.38     1900.35     85.01 o
 -12  12   6      403.56      396.44     51.34 o
 -11  12   6       46.39       71.53     40.26 o
 -10  12   6     1212.09     1232.48     58.95 o
  -9  12   6      416.32      525.30     43.73 o
  -8  12   6      262.32      210.88     33.88 o
  -7  12   6      198.47      219.59     38.39 o
  -6  12   6       26.04       57.14     18.25 o
  -5  12   6     7527.23     7231.26     77.47 o
  -4  12   6     1290.82     1213.70     27.51 o
  -3  12   6      173.89      250.24     15.63 o
  -2  12   6      423.15      272.14     20.89 o
  -1  12   6     5256.60     4884.17     54.93 o
   0  12   6     3117.36     2981.45     42.88 o
   1  12   6      499.94      595.92     20.65 o
   2  12   6    11458.08    12189.88     94.36 o
   3  12   6     1518.58     1391.76     43.57 o
   4  12   6      503.13      523.18     22.03 o
   5  12   6      794.77      878.36     30.36 o
   6  12   6     5382.87     5540.09     61.58 o
   7  12   6     4191.18     4161.45     48.82 o
   8  12   6      534.84      550.63     27.34 o
   9  12   6      766.17      764.53     35.66 o
  10  12   6      262.89      320.13     27.98 o
  11  12   6      296.08      228.89     29.14 o
  12  12   6      248.03      257.68     36.06 o
  13  12   6       25.17       46.24     44.10 o
  14  12   6      829.92      804.51     70.87 o
  15  12   6      316.43      388.07     74.31 o
 -16  13   6      221.32      218.68     85.58 o
 -15  13   6      159.45      111.81     77.49 o
 -14  13   6     1414.46     1461.29     90.38 o
 -13  13   6      524.62      404.30     75.10 o
 -12  13   6      506.11      441.58     56.00 o
 -11  13   6      201.97      241.08     52.87 o
 -10  13   6     2559.72     2757.46     80.40 o
  -9  13   6     3915.76     3680.51    102.83 o
  -8  13   6      587.46      660.21     47.04 o
  -7  13   6      782.38      745.15     53.18 o
  -6  13   6        8.85       23.17     24.17 o
  -5  13   6       78.42      105.76     23.10 o
  -4  13   6     1044.10     1056.32     34.45 o
  -3  13   6     5548.98     5495.79     64.18 o
  -2  13   6     3539.33     3921.71     58.05 o
  -1  13   6      125.78      184.65     20.56 o
   0  13   6      496.80      357.68     20.37 o
   1  13   6     5981.18     5790.95     78.29 o
   2  13   6        0.67        6.31     19.45 o
   3  13   6      560.79      717.50     28.74 o
   4  13   6      304.76      294.55     20.75 o
   5  13   6     3494.05     3559.48     51.40 o
   6  13   6       16.88       16.53     19.64 o
   7  13   6      165.00      153.62     21.52 o
   8  13   6       99.72      141.72     25.24 o
   9  13   6     5183.06     5187.43     68.39 o
  10  13   6     1381.31     1251.04     47.72 o
  11  13   6      123.95       98.16     37.79 o
  12  13   6      366.11      320.90     49.81 o
  13  13   6       86.21      106.46     44.40 o
  14  13   6       26.03       28.47     50.58 o
 -16  14   6     1570.27     1530.53    223.66 o
 -15  14   6       45.34       49.38     74.12 o
 -14  14   6        1.54       39.48     61.41 o
 -13  14   6       68.29       56.57     52.36 o
 -12  14   6      394.11      349.25     54.24 o
 -11  14   6      177.19      288.00     47.23 o
 -10  14   6       22.14       42.78     39.36 o
  -9  14   6    12448.41    12359.12    185.23 o
  -8  14   6     1139.01     1024.68     59.97 o
  -7  14   6     1607.95     1497.98     57.97 o
  -6  14   6      476.43      507.66     33.84 o
  -5  14   6     1816.40     1734.19     42.82 o
  -4  14   6      228.87      233.37     19.70 o
  -3  14   6      797.24      928.43     21.62 o
  -2  14   6      441.91      578.75     26.60 o
  -1  14   6     3362.44     3631.17     79.11 o
   0  14   6     4361.53     4562.89     51.38 o
   1  14   6      131.40      106.93     17.43 o
   2  14   6     4159.40     3862.33     45.71 o
   3  14   6       24.10       30.58     16.82 o
   4  14   6     1925.26     1929.42     45.52 o
   5  14   6     5020.82     5001.49     70.81 o
   6  14   6     8597.90     7864.05     88.52 o
   7  14   6       97.17       53.88     24.41 o
   8  14   6       37.77      103.23     24.77 o
   9  14   6       24.50       51.32     30.71 o
  10  14   6     2757.39     2694.42     71.94 o
  11  14   6      260.42      285.62     42.19 o
  12  14   6     1174.75     1035.98     57.66 o
  13  14   6        1.41        9.41     47.68 o
  14  14   6      102.42      178.48     60.12 o
 -15  15   6        0.60       40.85     76.58 o
 -14  15   6      810.22      798.46    124.07 o
 -13  15   6        8.55       15.17     52.38 o
 -12  15   6      208.70      153.40     62.52 o
 -11  15   6      193.60      142.87     50.71 o
 -10  15   6      131.87      133.15     44.64 o
  -9  15   6      860.62      837.79     48.47 o
  -8  15   6     5448.03     5146.55    123.48 o
  -7  15   6       20.74       53.90     37.61 o
  -6  15   6        1.10       12.53     19.19 o
  -5  15   6      414.92      388.26     40.58 o
  -4  15   6    13001.85    12986.90    127.10 o
  -3  15   6      420.32      411.66     20.50 o
  -2  15   6      267.25      213.15     26.72 o
  -1  15   6     2859.76     3341.37     70.35 o
   0  15   6     4418.42     4116.59     71.14 o
   1  15   6      101.39       82.42     22.37 o
   2  15   6     2109.48     2137.30     52.99 o
   3  15   6     7951.84     8044.52     81.12 o
   4  15   6      647.45      557.54     31.32 o
   5  15   6     2294.25     2133.63     38.37 o
   6  15   6     5898.98     6356.72     81.20 o
   7  15   6      502.61      426.28     40.14 o
   8  15   6     1465.29     1337.79     53.84 o
   9  15   6      235.39      244.01     34.29 o
  10  15   6      944.27      901.23     55.09 o
  11  15   6       50.04       90.36     41.96 o
  12  15   6      171.63      158.19     56.87 o
  13  15   6       61.91       31.12     50.75 o
 -14  16   6      142.51      168.93     71.57 o
 -13  16   6      214.55      176.98     72.66 o
 -12  16   6      673.23      646.48    122.64 o
 -11  16   6      806.77      914.46     70.36 o
 -10  16   6       11.41        8.13     42.19 o
  -9  16   6      687.60      691.29     65.98 o
  -8  16   6     1107.12     1158.32     65.75 o
  -7  16   6      333.27      205.47     42.61 o
  -6  16   6     1963.97     1849.19     49.59 o
  -5  16   6     7705.39     7460.35     95.02 o
  -4  16   6      623.95      639.65     27.29 o
  -3  16   6    13972.19    13855.53    129.26 o
  -2  16   6        7.31       28.58     20.94 o
  -1  16   6    19233.39    19132.14    146.20 o
   0  16   6      367.79      426.73     27.82 o
   1  16   6     1099.29     1270.67     32.24 o
   2  16   6      365.62      319.38     28.71 o
   3  16   6      412.50      388.29     26.45 o
   4  16   6      809.35      744.49     27.01 o
   5  16   6        0.82       17.31     20.77 o
   6  16   6     3949.02     3800.92     67.99 o
   7  16   6      580.77      538.55     39.00 o
   8  16   6     2476.01     2295.51     57.80 o
   9  16   6     5897.08     5602.29    110.28 o
  10  16   6      111.10       99.63     40.75 o
  11  16   6     3557.84     3133.43    102.49 o
  12  16   6       16.00       93.75     51.92 o
 -13  17   6        0.20       13.63     70.29 o
 -12  17   6      531.56      559.42     70.93 o
 -11  17   6     1816.30     2119.14    104.02 o
 -10  17   6      504.80      474.38     69.71 o
  -9  17   6      635.49      674.45     61.28 o
  -8  17   6      138.19      109.00     47.33 o
  -7  17   6     1807.82     1973.55     89.15 o
  -6  17   6     3657.95     3443.41     84.96 o
  -5  17   6      852.38     1048.06     39.20 o
  -4  17   6       18.12       47.32     21.25 o
  -3  17   6      133.03       70.89     19.22 o
  -2  17   6     2705.27     2770.40     59.91 o
  -1  17   6     5691.16     5471.76     80.38 o
   0  17   6      626.59      395.14     40.59 o
   1  17   6     1003.94     1058.57     33.04 o
   2  17   6      738.73      674.05     30.34 o
   3  17   6     5117.80     4973.46     69.31 o
   4  17   6       13.29       33.73     24.69 o
   5  17   6      500.16      594.36     30.13 o
   6  17   6      103.92      136.83     30.54 o
   7  17   6      745.95      799.88     47.26 o
   8  17   6      627.73      709.24     54.46 o
   9  17   6        0.63       19.83     40.14 o
  10  17   6      181.50       83.14     43.48 o
  11  17   6        4.55       30.48     48.50 o
  12  17   6     2415.98     2754.81    105.87 o
 -12  18   6      251.04      232.55     84.22 o
 -11  18   6      113.70       62.86     57.13 o
 -10  18   6       19.12       76.75     57.66 o
  -9  18   6      398.33      416.44     71.61 o
  -8  18   6      146.32      240.70     56.84 o
  -7  18   6     2762.33     2852.04     92.03 o
  -6  18   6     1174.72     1002.59     63.28 o
  -5  18   6      338.63      258.08     32.00 o
  -4  18   6      566.90      698.96     36.26 o
  -3  18   6       75.41       65.70     20.46 o
  -2  18   6      365.97      310.04     27.03 o
  -1  18   6     3573.14     3171.85     59.91 o
   0  18   6      228.73      206.98     26.82 o
   1  18   6      533.26      521.79     31.71 o
   2  18   6      981.84     1041.42     36.14 o
   3  18   6      507.52      579.60     28.41 o
   4  18   6      387.72      382.59     28.06 o
   5  18   6     6819.51     6410.29     84.91 o
   6  18   6     1437.82     1320.25     65.55 o
   7  18   6     1758.31     1733.09     76.28 o
   8  18   6      323.78      348.84     54.66 o
   9  18   6     2853.83     2584.56     88.49 o
  10  18   6        8.55       55.73     48.54 o
  11  18   6      522.69      490.43     62.53 o
 -11  19   6     1157.80     1159.11    107.88 o
 -10  19   6     1282.40     1465.45     98.51 o
  -9  19   6        6.93       21.21     59.23 o
  -8  19   6      689.40      689.45     78.40 o
  -7  19   6     1399.78     1271.79     94.82 o
  -6  19   6     3184.36     3044.91     99.17 o
  -5  19   6      380.41      453.60     40.12 o
  -4  19   6      370.81      442.31     36.32 o
  -3  19   6      226.23      252.77     26.83 o
  -2  19   6     3595.58     3602.45     66.71 o
  -1  19   6     2853.02     2676.01     70.68 o
   0  19   6      747.62      793.26     30.73 o
   1  19   6        5.37       26.99     26.56 o
   2  19   6     1638.89     1811.17     51.36 o
   3  19   6     2826.71     2842.44     69.67 o
   4  19   6       16.34       28.02     26.32 o
   5  19   6       94.60      101.07     35.85 o
   6  19   6     2670.97     2507.04     89.60 o
   7  19   6     1791.72     1652.80     77.83 o
   8  19   6      903.90     1036.66     92.62 o
   9  19   6        0.61       56.45     53.07 o
  10  19   6      272.17      260.73     68.87 o
 -10  20   6      512.60      438.19     87.08 o
  -9  20   6       97.45       26.00     59.12 o
  -8  20   6      822.81      768.02    146.72 o
  -7  20   6      248.44      224.07     64.27 o
  -6  20   6       92.29       14.50     62.61 o
  -5  20   6      374.45      414.03     49.92 o
  -4  20   6      378.88      334.06     42.37 o
  -3  20   6       14.83       13.28     30.16 o
  -2  20   6      380.30      357.36     42.42 o
  -1  20   6      582.19      611.46     54.10 o
   0  20   6      443.25      446.73     49.05 o
   1  20   6      747.50      675.53     37.38 o
   2  20   6     1231.37     1377.07     51.14 o
   3  20   6      523.08      592.00     39.57 o
   4  20   6     2793.74     2607.63     69.08 o
   5  20   6        0.77       17.54     47.16 o
   6  20   6      780.58      763.18     83.33 o
   7  20   6        1.47       42.76     61.87 o
   8  20   6      498.38      348.46     71.30 o
  -8  21   6      647.26      874.35    129.58 o
  -7  21   6     1263.03     1337.51    131.47 o
  -6  21   6       58.77       43.52     85.21 o
  -5  21   6      101.09       91.29     50.84 o
  -4  21   6      101.09      149.70     84.90 o
  -3  21   6      126.08      253.64     73.80 o
  -2  21   6      869.87      805.76     57.08 o
  -1  21   6     2490.97     2421.90     93.84 o
   0  21   6      416.40      488.61     45.24 o
   1  21   6       14.68       27.75     30.25 o
   2  21   6     1271.30     1395.64     62.49 o
   3  21   6     3944.21     3974.60     88.50 o
   4  21   6       39.63       50.46     57.64 o
   5  21   6     1235.77     1308.53    114.76 o
   6  21   6      132.19      228.54     78.59 o
   7  21   6      252.74      253.80     79.83 o
  -6  22   6      950.90      682.53    157.58 o
  -5  22   6       42.28       41.23    118.09 o
  -4  22   6      159.25      204.58    117.51 o
  -3  22   6       38.16       13.29     99.21 o
  -2  22   6      309.42      321.95     54.35 o
  -1  22   6       20.10       25.61     68.26 o
   0  22   6      982.40      922.55    130.51 o
   1  22   6      120.16       59.40     39.14 o
   2  22   6     1186.57     1167.69     51.48 o
   3  22   6      434.76      587.88     54.86 o
   4  22   6     1442.39     1636.79     98.06 o
   5  22   6      656.24      684.13     92.57 o
  -3  23   6      499.34      514.74    129.26 o
  -2  23   6        5.09       58.77     73.69 o
  -1  23   6       15.90       66.18     69.48 o
   0  23   6      220.16      252.46    100.85 o
   1  23   6     1472.74     1589.81     66.31 o
 -19   0   7       67.84       73.21     62.08 o
 -17   0   7      140.63      141.80     45.88 o
 -15   0   7     8818.62     8646.39    132.58 o
 -13   0   7    15306.24    15631.25    220.37 o
 -11   0   7     3581.44     3566.59     63.42 o
  -9   0   7     3921.79     3722.13     89.51 o
  -7   0   7    12182.74    11227.21    174.77 o
  -5   0   7     4631.97     4418.25     62.79 o
  -3   0   7    13592.11    11536.72    194.81 o
  -1   0   7    30504.88    34749.88    166.62 o
   1   0   7     5114.99     6572.25     98.81 o
   3   0   7     7552.66     8225.63    107.43 o
   5   0   7     1605.40     1762.85     49.83 o
   7   0   7     2849.71     2515.76    105.01 o
   9   0   7     3715.39     3870.16     95.50 o
  11   0   7     4372.71     4220.91    135.28 o
  13   0   7      667.67      578.90     65.29 o
  15   0   7      258.96      262.87     74.78 o
  17   0   7     2140.35     2238.77    205.16 o
 -19   1   7      954.40      801.32     59.92 o
 -18   1   7      243.84      248.37     45.63 o
 -17   1   7      806.95      748.54     49.21 o
 -16   1   7      153.82      188.19     29.08 o
 -15   1   7      804.24      846.80     39.11 o
 -14   1   7     1793.37     1748.10     41.23 o
 -13   1   7       82.13      100.44     22.22 o
 -12   1   7      719.35      665.78     35.19 o
 -11   1   7      590.13      698.98     27.67 o
 -10   1   7      442.97      537.06     22.97 o
  -9   1   7    20819.64    21687.35    134.38 o
  -8   1   7     4207.07     4151.36     41.19 o
  -7   1   7       76.90       65.49     15.26 o
  -6   1   7        2.14       12.30     13.08 o
  -5   1   7       34.71       25.81      7.62 o
  -4   1   7     2247.27     2327.16     35.90 o
  -3   1   7     6122.09     5991.04     66.98 o
  -2   1   7      144.46      164.53     15.16 o
  -1   1   7     3964.08     3968.78     47.65 o
   0   1   7     2303.97     2614.30     30.56 o
   1   1   7        3.31       19.57     11.92 o
   2   1   7    11186.35    10352.61     67.25 o
   3   1   7     1136.65     1354.43     24.03 o
   4   1   7      849.07      871.39     22.88 o
   5   1   7      182.25       90.53     17.65 o
   6   1   7       10.25       44.13     16.48 o
   7   1   7     4814.02     4652.61     44.32 o
   8   1   7     5221.38     5266.87     66.09 o
   9   1   7        2.99       64.06     14.06 o
  10   1   7     7838.54     8294.30     88.31 o
  11   1   7      834.68      789.77     41.08 o
  12   1   7     2044.46     1983.54     45.93 o
  13   1   7     1284.36     1288.76     49.83 o
  14   1   7     1151.52     1080.47     52.88 o
  15   1   7      302.14      197.42     64.07 o
  16   1   7        5.41       17.55     54.28 o
  17   1   7        6.08       30.50     57.08 o
 -19   2   7        6.02       42.64     45.83 o
 -18   2   7     2822.57     2998.78     95.24 o
 -17   2   7       76.68       53.89     34.99 o
 -16   2   7     2664.66     2559.36     49.85 o
 -15   2   7      537.76      485.05     33.68 o
 -14   2   7     2058.56     2167.05     50.49 o
 -13   2   7      361.61      320.70     23.44 o
 -12   2   7    12013.26    12357.91    117.29 o
 -11   2   7      210.35      229.09     23.93 o
 -10   2   7      223.33      205.70     19.71 o
  -9   2   7     2808.95     2979.36     38.57 o
  -8   2   7     5757.79     5692.15     82.39 o
  -7   2   7        0.66        4.45     16.87 o
  -6   2   7     3363.75     2692.59     40.60 o
  -5   2   7     9552.05     8724.58     92.72 o
  -4   2   7    38160.04    36054.30    232.81 o
  -3   2   7    17152.75    16712.63    144.37 o
  -2   2   7     6288.60     5209.11     81.87 o
  -1   2   7       21.22       49.51     14.40 o
   0   2   7     5306.10     4568.71     72.11 o
   1   2   7     2756.99     2486.28     42.39 o
   2   2   7    18949.08    18549.71    133.42 o
   3   2   7     4399.31     4724.66     61.21 o
   4   2   7     2282.27     2513.54     30.36 o
   5   2   7     8264.19     7687.35    132.71 o
   6   2   7      977.86      604.32     48.26 o
   7   2   7     8785.74     9613.38     82.70 o
   8   2   7     1360.64     1145.55     41.70 o
   9   2   7     1557.62     1476.87     45.07 o
  10   2   7       75.90       72.20     18.97 o
  11   2   7     1428.60     1596.64     38.59 o
  12   2   7     6342.69     5868.45     99.12 o
  13   2   7     3547.93     3273.57     76.27 o
  14   2   7       11.06       46.02     23.56 o
  15   2   7      699.15      643.32     56.91 o
  16   2   7     4344.59     4298.26    142.92 o
  17   2   7      101.76       80.89     56.76 o
 -19   3   7     1454.59     1661.15     75.59 o
 -18   3   7       28.25       42.78     43.56 o
 -17   3   7     1300.32     1254.36     53.05 o
 -16   3   7      363.96      396.52     30.22 o
 -15   3   7     1077.08     1202.76     37.06 o
 -14   3   7      101.30       78.37     24.73 o
 -13   3   7      658.07      693.77     28.92 o
 -12   3   7     2544.76     2421.79     46.83 o
 -11   3   7     4013.01     3967.78     61.82 o
 -10   3   7       82.87      128.49     23.52 o
  -9   3   7       11.06       19.48      8.86 o
  -8   3   7    17306.19    18797.36    152.77 o
  -7   3   7     2427.66     2696.94     33.96 o
  -6   3   7      224.11      278.86     15.33 o
  -5   3   7    24432.57    24900.39    176.64 o
  -4   3   7     3430.63     4103.73     30.77 o
  -3   3   7     5929.18     6670.48     68.45 o
  -2   3   7     1158.84     1029.38     25.54 o
  -1   3   7     6509.66     5822.35     42.52 o
   0   3   7     1683.82     1753.02     17.57 o
   1   3   7     4191.66     3722.18     44.73 o
   2   3   7     4383.52     4728.97     39.38 o
   3   3   7      306.00      158.01     15.70 o
   4   3   7    14505.62    15007.90    142.53 o
   5   3   7       18.04       26.36     21.18 o
   6   3   7     6839.81     7211.38     67.09 o
   7   3   7     1214.12     1338.16     33.46 o
   8   3   7      831.14      934.48     43.76 o
   9   3   7      368.85      441.39     24.78 o
  10   3   7       72.43       52.64     19.84 o
  11   3   7      990.74      856.03     32.74 o
  12   3   7      491.84      376.62     38.43 o
  13   3   7     3123.72     3086.68     62.44 o
  14   3   7      297.29      248.65     40.67 o
  15   3   7     1661.78     1583.19     64.62 o
  16   3   7      345.37      229.55     56.71 o
  17   3   7      347.36      472.24     98.21 o
 -19   4   7      789.43      768.82     56.37 o
 -18   4   7      262.46      286.91     45.24 o
 -17   4   7      359.55      241.81     44.06 o
 -16   4   7        4.82       26.94     23.98 o
 -15   4   7       20.05       23.11     21.26 o
 -14   4   7       10.44       17.82     16.44 o
 -13   4   7      206.16      119.92     22.25 o
 -12   4   7     3259.86     3375.58     48.74 o
 -11   4   7     1784.98     2034.67     49.27 o
 -10   4   7    13998.14    13876.42    134.65 o
  -9   4   7     1474.04     1671.28     34.67 o
  -8   4   7     6970.38     6683.23     47.46 o
  -7   4   7      886.09     1167.14     18.51 o
  -6   4   7    28932.31    30197.92    240.25 o
  -5   4   7     5737.94     5340.63     35.36 o
  -4   4   7     1393.59     1515.82     27.13 o
  -3   4   7    40606.84    41048.55    264.28 o
  -2   4   7     2833.65     2758.83     48.20 o
  -1   4   7      307.39      310.90     15.05 o
   0   4   7     2881.34     2880.32     50.86 o
   1   4   7        2.88       14.49      5.76 o
   2   4   7      397.69      260.81     13.47 o
   3   4   7     1642.90     1824.64     39.70 o
   4   4   7    12413.79    12496.58    156.95 o
   5   4   7    17486.03    18938.30    168.02 o
   6   4   7       79.14      109.29     23.40 o
   7   4   7     3235.04     3258.40     55.66 o
   8   4   7      152.14      246.94     16.73 o
   9   4   7       69.58       40.24     17.44 o
  10   4   7     4490.32     4249.67     72.43 o
  11   4   7     1442.78     1360.42     42.43 o
  12   4   7      691.46      762.39     35.20 o
  13   4   7        1.95       27.91     28.99 o
  14   4   7      723.33      778.97     46.08 o
  15   4   7       36.68       85.86     40.51 o
  16   4   7     2301.88     2298.46     87.88 o
  17   4   7        0.35       38.50     55.14 o
 -19   5   7       35.18       61.08     38.95 o
 -18   5   7       19.30       40.65     38.69 o
 -17   5   7      416.76      426.22     36.17 o
 -16   5   7      674.96      665.58     28.54 o
 -15   5   7     4483.60     4610.94     67.29 o
 -14   5   7      471.46      479.06     27.75 o
 -13   5   7       40.76       39.57     15.44 o
 -12   5   7      547.36      453.62     19.61 o
 -11   5   7     7918.18     7896.40     69.52 o
 -10   5   7      132.34      180.56     19.34 o
  -9   5   7    13239.68    13591.67    124.95 o
  -8   5   7        8.77       22.97     14.52 o
  -7   5   7      628.50      408.60     23.40 o
  -6   5   7     2680.19     2476.36     27.79 o
  -5   5   7     6543.66     6864.06     54.84 o
  -4   5   7     4948.14     4421.82     47.60 o
  -3   5   7      352.23      273.65     20.43 o
  -2   5   7      140.92       91.51     10.08 o
  -1   5   7      474.13      409.52     14.66 o
   0   5   7      147.46      239.10     13.16 o
   1   5   7     1792.67     1904.81     27.78 o
   2   5   7     1690.95     1586.60     28.73 o
   3   5   7    10119.42     9404.15     72.22 o
   4   5   7      249.18      156.15     23.91 o
   5   5   7      811.51      838.31     27.54 o
   6   5   7     1485.20     1449.21     31.42 o
   7   5   7      830.56      780.25     27.46 o
   8   5   7       21.88       31.01     16.62 o
   9   5   7       75.23       87.37     17.70 o
  10   5   7      589.00      536.36     36.30 o
  11   5   7       21.76       29.54     21.40 o
  12   5   7      416.58      437.65     37.42 o
  13   5   7    10834.67    10565.00    134.74 o
  14   5   7     1984.82     1788.26     52.54 o
  15   5   7     1176.53     1228.47     59.11 o
  16   5   7      276.99      347.94     64.43 o
  17   5   7      576.24      543.63     69.38 o
 -19   6   7      314.29      355.72     60.48 o
 -18   6   7      212.19      199.50     54.43 o
 -17   6   7      298.13      270.62     45.55 o
 -16   6   7      367.36      535.94     49.87 o
 -15   6   7     3681.38     3775.46     74.96 o
 -14   6   7       11.29       26.46     22.87 o
 -13   6   7     1138.93     1030.60     33.10 o
 -12   6   7     1789.84     1714.42     43.97 o
 -11   6   7    10414.40    10410.45    104.73 o
 -10   6   7     1247.42     1223.07     28.00 o
  -9   6   7     6126.69     6593.69     74.48 o
  -8   6   7     1916.19     1710.91     29.53 o
  -7   6   7     3942.94     4037.70     51.87 o
  -6   6   7     7305.35     7365.32     49.38 o
  -5   6   7    12446.12    11933.36    110.97 o
  -4   6   7     7040.85     6866.08     34.52 o
  -3   6   7      381.03      317.63     18.76 o
  -2   6   7      267.23      279.47     13.84 o
  -1   6   7    15365.14    14746.53    138.60 o
   0   6   7     1168.28     1442.77     30.30 o
   1   6   7        6.23       29.29      9.92 o
   2   6   7      569.15      636.26     35.23 o
   3   6   7     6503.82     6455.70     81.32 o
   4   6   7        6.81       20.75     19.42 o
   5   6   7    18567.22    18805.51    183.56 o
   6   6   7     2813.04     3214.30     42.03 o
   7   6   7        5.36       23.67     17.59 o
   8   6   7     2580.62     2677.58     48.26 o
   9   6   7     4963.18     4792.13     77.28 o
  10   6   7     1143.28     1079.56     29.48 o
  11   6   7     3704.26     3588.03     65.30 o
  12   6   7       52.17       47.72     26.40 o
  13   6   7     2945.65     2879.38     65.01 o
  14   6   7     1769.85     1746.36     66.46 o
  15   6   7        4.82       18.67     41.00 o
  16   6   7      963.84     1053.20     83.74 o
  17   6   7      146.53      215.82     63.43 o
 -18   7   7      117.87      210.13     59.40 o
 -17   7   7       17.49       20.62     39.61 o
 -16   7   7     4324.85     4146.06    109.60 o
 -15   7   7     3089.79     3088.66     62.74 o
 -14   7   7     2191.89     2047.85     43.99 o
 -13   7   7       65.16       85.75     20.26 o
 -12   7   7     1970.82     1820.48     36.80 o
 -11   7   7       53.02      145.64     23.63 o
 -10   7   7      588.68      585.84     24.55 o
  -9   7   7     2019.93     2052.40     34.87 o
  -8   7   7      393.89      359.98     19.32 o
  -7   7   7     4553.23     4756.17     71.88 o
  -6   7   7    10880.59    11010.20     96.46 o
  -5   7   7     8811.35     8566.33     63.07 o
  -4   7   7     4376.67     4326.85     50.51 o
  -3   7   7      727.13      637.80     14.53 o
  -2   7   7    10241.61     9942.24     69.20 o
  -1   7   7    20382.77    22639.41    169.11 o
   0   7   7     9723.06     9558.51     78.64 o
   1   7   7     1015.25     1014.03     24.92 o
   2   7   7    13908.58    14486.10     99.51 o
   3   7   7     5335.29     5438.73     55.27 o
   4   7   7      386.39      335.70     27.41 o
   5   7   7     1260.92     1527.17     26.34 o
   6   7   7     3966.28     4362.36     56.36 o
   7   7   7      273.03      197.00     19.71 o
   8   7   7    11803.84    11818.11    100.33 o
   9   7   7     1111.37     1268.21     35.66 o
  10   7   7      580.38      563.54     30.54 o
  11   7   7      244.06      308.37     36.17 o
  12   7   7      895.81     1014.07     40.52 o
  13   7   7       95.21       88.67     27.61 o
  14   7   7      218.67      217.65     36.84 o
  15   7   7        6.61       15.39     42.94 o
  16   7   7      349.32      423.51     66.62 o
 -18   8   7        3.05       12.30     43.25 o
 -17   8   7     1451.66     1355.13     64.77 o
 -16   8   7      388.54      277.98     39.43 o
 -15   8   7     2143.76     2240.61     44.34 o
 -14   8   7      200.34      192.98     23.78 o
 -13   8   7     1830.98     1853.35     47.39 o
 -12   8   7      226.10      237.97     27.26 o
 -11   8   7     1582.00     1572.22     30.05 o
 -10   8   7     3394.49     3270.17     50.08 o
  -9   8   7       50.38       60.07     16.85 o
  -8   8   7        7.04       22.17     13.77 o
  -7   8   7     4525.36     4428.33     43.66 o
  -6   8   7        7.75       10.58     12.56 o
  -5   8   7     1594.91     1444.96     53.41 o
  -4   8   7    18830.86    19207.37    144.29 o
  -3   8   7      428.87      380.22     22.62 o
  -2   8   7       56.17       15.47     11.26 o
  -1   8   7      189.31      123.76     13.94 o
   0   8   7     3634.21     3691.78     44.49 o
   1   8   7       17.11       15.46     19.50 o
   2   8   7     9167.05     9215.39     84.64 o
   3   8   7       14.18        3.42     21.73 o
   4   8   7    17807.09    17469.34    164.14 o
   5   8   7       40.48       49.24     16.59 o
   6   8   7      948.96      816.10     24.74 o
   7   8   7      339.84      294.67     23.90 o
   8   8   7     5959.00     5774.92     75.52 o
   9   8   7     9714.17    10092.60     80.84 o
  10   8   7     2825.74     2652.19     54.72 o
  11   8   7       54.55      104.77     24.76 o
  12   8   7     1192.43     1294.61     47.25 o
  13   8   7     1444.74     1464.90     45.73 o
  14   8   7     1749.35     1836.79     71.54 o
  15   8   7     1812.06     1620.79     68.10 o
  16   8   7       38.82       35.66     47.98 o
 -18   9   7      405.49      362.67     86.35 o
 -17   9   7     1586.59     1527.68     79.80 o
 -16   9   7      596.11      771.66     57.85 o
 -15   9   7      380.42      379.28     36.57 o
 -14   9   7     1245.47     1438.68     42.96 o
 -13   9   7      108.35      173.66     22.95 o
 -12   9   7      374.08      356.38     28.01 o
 -11   9   7      989.68      972.49     36.33 o
 -10   9   7       40.79       47.16     15.66 o
  -9   9   7       15.81       26.23     19.85 o
  -8   9   7      327.91      304.75     27.36 o
  -7   9   7     5155.69     5372.35     76.53 o
  -6   9   7      549.66      632.98     30.62 o
  -5   9   7     1567.44     1657.91     32.92 o
  -4   9   7        6.08       15.34     11.65 o
  -3   9   7       80.09       72.73     13.38 o
  -2   9   7      943.46      791.53     18.72 o
  -1   9   7    13308.12    14238.12    110.93 o
   0   9   7     4924.92     5919.46     62.17 o
   1   9   7      223.89       81.71     15.09 o
   2   9   7     2275.89     2464.75     43.22 o
   3   9   7     1362.51     1493.19     23.61 o
   4   9   7     2488.31     2491.87     39.25 o
   5   9   7       35.02       11.76     18.30 o
   6   9   7      243.38      266.50     26.91 o
   7   9   7      457.75      325.24     21.75 o
   8   9   7      188.35      204.45     23.27 o
   9   9   7     1310.28     1142.86     37.93 o
  10   9   7     1939.65     2012.94     52.60 o
  11   9   7      483.07      451.18     34.47 o
  12   9   7      398.75      311.90     32.15 o
  13   9   7     1489.02     1558.56     47.35 o
  14   9   7       87.11       85.18     38.65 o
  15   9   7      569.30      652.10     60.66 o
  16   9   7       33.13       34.29     47.34 o
 -17  10   7      313.60      290.92     50.50 o
 -16  10   7       83.05       47.15     32.39 o
 -15  10   7      176.55      155.72     31.11 o
 -14  10   7      150.49      190.28     27.85 o
 -13  10   7      898.05      995.89     45.85 o
 -12  10   7     2276.63     2330.87     62.55 o
 -11  10   7     2929.40     3096.51     82.46 o
 -10  10   7      435.58      408.42     25.44 o
  -9  10   7        7.27       67.04     23.72 o
  -8  10   7      941.87     1060.17     43.58 o
  -7  10   7       96.87      112.76     17.93 o
  -6  10   7     4309.71     4137.18     64.10 o
  -5  10   7      157.01      186.87     22.92 o
  -4  10   7      549.51      553.22     30.26 o
  -3  10   7      723.55      648.15     23.80 o
  -2  10   7     2516.98     2928.55     43.28 o
  -1  10   7     1534.48     1342.62     26.53 o
   0  10   7     5238.44     5104.24     50.83 o
   1  10   7      625.33      665.11     40.66 o
   2  10   7     8971.54     8862.19    102.21 o
   3  10   7      185.42      132.74     18.51 o
   4  10   7     1793.99     1548.49     33.12 o
   5  10   7      453.50      513.08     22.76 o
   6  10   7     8252.11     7938.22     92.14 o
   7  10   7       71.07       87.82     22.58 o
   8  10   7     5947.11     6097.84     62.30 o
   9  10   7      273.78      249.50     26.08 o
  10  10   7      384.68      470.77     33.52 o
  11  10   7      708.95      731.80     31.97 o
  12  10   7      175.72      187.52     32.76 o
  13  10   7       74.06       61.63     32.73 o
  14  10   7     2236.19     2251.62     73.76 o
  15  10   7     1160.34     1286.19     85.28 o
 -17  11   7     1095.89      993.73     64.29 o
 -16  11   7      146.17      150.96     36.12 o
 -15  11   7      150.00      147.75     48.64 o
 -14  11   7      140.38      184.37     44.53 o
 -13  11   7       58.42       43.15     32.74 o
 -12  11   7      537.09      529.27     55.40 o
 -11  11   7     1066.59     1084.98     46.95 o
 -10  11   7       61.13       40.10     27.16 o
  -9  11   7     1691.55     1827.89     53.37 o
  -8  11   7       34.86      118.93     25.14 o
  -7  11   7     1248.66     1241.78     47.60 o
  -6  11   7     2903.98     3068.54     52.95 o
  -5  11   7      234.13      185.39     23.91 o
  -4  11   7        1.22       27.64     12.34 o
  -3  11   7     1275.49     1293.16     30.00 o
  -2  11   7        7.45       24.80     13.28 o
  -1  11   7     9207.62     9760.43     88.76 o
   0  11   7      694.02      800.35     19.57 o
   1  11   7      422.28      354.10     17.60 o
   2  11   7      994.95      928.27     21.99 o
   3  11   7     2292.48     2205.21     41.29 o
   4  11   7      938.81      986.57     31.44 o
   5  11   7     6650.81     6636.40     79.84 o
   6  11   7      270.15      307.54     23.31 o
   7  11   7     5380.28     5778.00     74.56 o
   8  11   7      570.19      603.60     27.04 o
   9  11   7      129.43      190.49     33.32 o
  10  11   7      805.02      944.37     33.46 o
  11  11   7      562.59      620.02     37.70 o
  12  11   7      569.37      451.52     33.52 o
  13  11   7     1010.60      957.06     50.09 o
  14  11   7      112.30      144.25     36.98 o
  15  11   7      209.55      198.53     43.05 o
 -17  12   7      204.33      332.47    154.02 o
 -16  12   7      219.74      336.76     83.92 o
 -15  12   7      348.94      481.28    104.62 o
 -14  12   7       66.16      102.15     53.23 o
 -13  12   7      195.16      112.05     46.16 o
 -12  12   7     2661.38     3008.00     81.03 o
 -11  12   7      255.01      299.97     57.92 o
 -10  12   7      480.54      625.04     53.98 o
  -9  12   7      151.76      191.01     36.93 o
  -8  12   7     7021.25     6861.67     97.89 o
  -7  12   7        0.71       17.47     18.78 o
  -6  12   7        1.43        7.70     20.19 o
  -5  12   7      998.06     1102.02     32.80 o
  -4  12   7      399.46      321.84     28.92 o
  -3  12   7      999.00     1006.22     26.43 o
  -2  12   7     6808.47     6668.10     47.64 o
  -1  12   7     4109.24     3761.97     53.74 o
   0  12   7     3548.74     3760.24     58.21 o
   1  12   7     2904.13     2805.07     42.74 o
   2  12   7     2401.05     2087.37     28.51 o
   3  12   7     1309.01     1388.74     34.58 o
   4  12   7       18.34       31.12     17.03 o
   5  12   7        9.73        2.00     17.72 o
   6  12   7     2727.58     2795.75     39.45 o
   7  12   7      158.48      147.04     24.55 o
   8  12   7     2113.83     1793.31     42.67 o
   9  12   7      218.77      139.52     28.12 o
  10  12   7     3832.40     3682.71     67.85 o
  11  12   7      957.98      854.21     48.14 o
  12  12   7      988.68      940.01     59.32 o
  13  12   7      296.27      231.28     36.97 o
  14  12   7      138.25      165.62     38.64 o
  15  12   7      146.27      209.98    148.33 o
 -16  13   7       79.86       64.28     78.63 o
 -15  13   7       57.48      114.65     73.53 o
 -14  13   7      139.04      177.70     70.47 o
 -13  13   7      173.13      110.07     60.66 o
 -12  13   7       40.44       57.52     43.48 o
 -11  13   7      104.24      109.28     45.26 o
 -10  13   7      227.37      154.76     42.82 o
  -9  13   7       24.55       22.75     35.02 o
  -8  13   7      147.14      118.66     38.05 o
  -7  13   7       83.52       95.40     23.12 o
  -6  13   7      873.94      984.02     38.72 o
  -5  13   7      871.82      932.26     34.61 o
  -4  13   7     2993.33     3161.42     66.49 o
  -3  13   7      171.02      135.43     18.08 o
  -2  13   7      104.57      118.93     15.64 o
  -1  13   7      509.12      454.85     26.26 o
   0  13   7     1158.25     1113.19     28.58 o
   1  13   7      861.31     1013.20     32.24 o
   2  13   7        2.70       10.79     18.98 o
   3  13   7       85.63       80.35     17.92 o
   4  13   7      225.64      205.62     21.88 o
   5  13   7      187.79      139.17     19.77 o
   6  13   7      165.69      110.27     21.33 o
   7  13   7      855.31      951.46     33.62 o
   8  13   7       70.48      116.24     26.79 o
   9  13   7       62.33       20.11     23.42 o
  10  13   7      273.11      322.29     27.86 o
  11  13   7     1723.54     1529.99     53.29 o
  12  13   7     3382.23     3321.52     82.28 o
  13  13   7     1036.53     1272.28     78.16 o
  14  13   7     1018.28      969.89    106.47 o
 -15  14   7      513.50      546.22     92.22 o
 -14  14   7      112.32      157.58     65.19 o
 -13  14   7        8.57       26.76     52.50 o
 -12  14   7     2176.99     2175.84     86.20 o
 -11  14   7      237.72      179.45     70.21 o
 -10  14   7     2477.62     2387.10     87.13 o
  -9  14   7      124.74      115.61     40.85 o
  -8  14   7      323.83      473.80     39.01 o
  -7  14   7     5506.46     5232.21    102.77 o
  -6  14   7      962.74     1072.88     36.70 o
  -5  14   7       95.55      105.44     24.26 o
  -4  14   7     1266.90     1439.77     33.64 o
  -3  14   7     5980.53     5662.49     57.04 o
  -2  14   7      579.75      636.03     31.60 o
  -1  14   7     7549.32     7983.37     90.55 o
   0  14   7     1516.62     1454.19     25.18 o
   1  14   7      350.04      380.49     36.11 o
   2  14   7     2290.19     2194.02     39.87 o
   3  14   7       14.85       63.45     19.75 o
   4  14   7        3.05       25.61     21.00 o
   5  14   7      378.40      438.89     25.18 o
   6  14   7      456.17      503.02     29.36 o
   7  14   7     1066.28     1161.73     33.70 o
   8  14   7     2014.11     2032.26     44.94 o
   9  14   7     2028.03     1973.14     50.88 o
  10  14   7     3107.95     3215.14     92.34 o
  11  14   7     4773.21     4445.92     96.76 o
  12  14   7       46.70       42.61     47.66 o
  13  14   7      255.36      206.76     71.92 o
 -15  15   7      627.94      766.87    103.45 o
 -14  15   7     3358.28     3325.58    144.51 o
 -13  15   7      167.78      202.08     57.37 o
 -12  15   7      487.38      534.81     71.77 o
 -11  15   7       14.12       47.44     50.08 o
 -10  15   7     1035.24      942.92     60.16 o
  -9  15   7     1112.31     1133.25     64.46 o
  -8  15   7      312.53      354.55     50.98 o
  -7  15   7      426.79      317.92     44.76 o
  -6  15   7      520.89      608.58     36.07 o
  -5  15   7      574.00      423.58     30.98 o
  -4  15   7      323.70      306.39     23.14 o
  -3  15   7      139.47      118.62     21.87 o
  -2  15   7     9998.60     9951.54     98.21 o
  -1  15   7     2601.43     2546.57     46.89 o
   0  15   7     1418.11     1388.72     43.20 o
   1  15   7     3697.02     3663.63     51.15 o
   2  15   7       31.97       21.85     21.56 o
   3  15   7       10.95       24.75     19.98 o
   4  15   7     1196.44     1255.54     47.60 o
   5  15   7        3.41       18.74     21.74 o
   6  15   7      174.35      214.62     41.74 o
   7  15   7      760.67      779.57     33.89 o
   8  15   7      577.76      599.22     30.93 o
   9  15   7      225.02      244.79     45.48 o
  10  15   7     2746.29     2763.38     82.14 o
  11  15   7     1180.71     1325.97     83.99 o
  12  15   7     1084.11      988.74     71.99 o
  13  15   7       11.39       61.34     53.70 o
 -14  16   7      349.30      445.79     92.78 o
 -13  16   7      545.03      446.94     80.46 o
 -12  16   7        9.55       36.06     53.16 o
 -11  16   7      819.75      847.22     62.72 o
 -10  16   7        2.28       15.82     43.43 o
  -9  16   7      337.12      299.84     54.65 o
  -8  16   7     2090.38     2184.50     79.13 o
  -7  16   7      647.16      679.83     70.72 o
  -6  16   7      190.81      187.28     33.44 o
  -5  16   7      954.21      829.13     39.07 o
  -4  16   7       16.35       29.82     19.30 o
  -3  16   7      988.27      883.94     26.58 o
  -2  16   7      780.92      695.83     27.07 o
  -1  16   7     4783.41     4722.24     67.69 o
   0  16   7     1781.46     1740.04     42.38 o
   1  16   7       39.18       49.96     23.44 o
   2  16   7     6273.69     6406.94     70.67 o
   3  16   7     3961.71     3974.19     50.12 o
   4  16   7     3086.33     3147.07     54.24 o
   5  16   7     1995.75     1838.62     35.84 o
   6  16   7     3388.33     3451.99     58.56 o
   7  16   7      890.00      801.28     33.00 o
   8  16   7     1386.54     1424.63     63.22 o
   9  16   7     2321.33     2422.54     75.43 o
  10  16   7      230.14      246.03     47.39 o
  11  16   7       31.52       59.86     52.65 o
  12  16   7      823.59      756.27     67.38 o
 -13  17   7       12.42       14.02     68.73 o
 -12  17   7     2175.76     2067.25    106.62 o
 -11  17   7     2068.61     1903.34    105.12 o
 -10  17   7       39.73       82.37     56.68 o
  -9  17   7      727.84      766.18     65.86 o
  -8  17   7        1.38       17.48     45.29 o
  -7  17   7      866.44      932.01     70.63 o
  -6  17   7      561.13      523.25     43.81 o
  -5  17   7       53.68       52.46     27.40 o
  -4  17   7        0.29       24.16     20.70 o
  -3  17   7       60.91       48.41     19.29 o
  -2  17   7     4172.04     4186.79     69.38 o
  -1  17   7     2128.60     1972.90     43.87 o
   0  17   7       41.51       13.25     18.96 o
   1  17   7      155.24      178.42     26.02 o
   2  17   7      829.64      719.80     31.57 o
   3  17   7     1034.01      974.03     31.44 o
   4  17   7     1593.62     1446.76     40.90 o
   5  17   7     2748.56     2868.34     58.61 o
   6  17   7     2663.33     2503.25     51.46 o
   7  17   7     3265.14     3408.45     78.41 o
   8  17   7        4.04       36.89     40.34 o
   9  17   7     1319.34     1471.28     71.13 o
  10  17   7       32.20       20.53     47.26 o
  11  17   7      651.59      829.92     68.59 o
 -12  18   7       95.90       63.42     71.87 o
 -11  18   7       24.69      115.77     65.79 o
 -10  18   7     2491.82     2710.77    113.51 o
  -9  18   7      127.05      146.17     59.65 o
  -8  18   7     3355.33     3040.78    126.94 o
  -7  18   7      142.06      199.04     49.24 o
  -6  18   7     1278.01     1311.66     75.10 o
  -5  18   7      151.29      195.16     46.81 o
  -4  18   7      597.39      518.25     30.35 o
  -3  18   7     1065.61      961.07     34.48 o
  -2  18   7       26.96       47.03     23.69 o
  -1  18   7        5.35       27.57     24.28 o
   0  18   7     1150.44     1102.43     30.77 o
   1  18   7      523.94      465.62     28.85 o
   2  18   7     2219.13     1996.48     47.31 o
   3  18   7      725.20      710.57     29.06 o
   4  18   7     4434.94     4417.14     62.65 o
   5  18   7      922.39     1039.51     44.86 o
   6  18   7      609.41      656.89     42.47 o
   7  18   7      374.27      332.05     50.95 o
   8  18   7     1597.18     1454.53     84.30 o
   9  18   7       12.82       42.04     50.36 o
  10  18   7      434.81      314.88     84.25 o
 -11  19   7      238.15      206.61     71.16 o
 -10  19   7      757.63      745.98    107.22 o
  -9  19   7      600.31      741.41     78.79 o
  -8  19   7       73.02       55.88     57.53 o
  -7  19   7     1484.41     1637.53     97.35 o
  -6  19   7      692.71      779.71     93.06 o
  -5  19   7      259.82      237.48     38.56 o
  -4  19   7      721.82      674.02     41.25 o
  -3  19   7      377.97      356.31     33.12 o
  -2  19   7       49.59       72.74     28.81 o
  -1  19   7     2451.18     2481.41     65.22 o
   0  19   7       31.13       42.48     20.42 o
   1  19   7       40.13       20.03     26.38 o
   2  19   7      402.97      407.41     35.28 o
   3  19   7     1632.07     1637.30     50.44 o
   4  19   7      711.49      573.12     36.94 o
   5  19   7     2435.31     2599.30     57.32 o
   6  19   7      759.57      781.30     67.82 o
   7  19   7      859.54      935.49     89.95 o
   8  19   7      907.77      894.91     83.57 o
   9  19   7      310.33      220.38     65.90 o
 -10  20   7      372.54      316.59     70.85 o
  -9  20   7       24.13       60.37     61.21 o
  -8  20   7      825.47      824.06     78.14 o
  -7  20   7       21.47       57.20     59.64 o
  -6  20   7      286.88      313.89     77.71 o
  -5  20   7      110.23      143.18     47.52 o
  -4  20   7      455.58      515.71     58.14 o
  -3  20   7     1560.43     1599.39     93.21 o
  -2  20   7      831.28      681.24     50.18 o
  -1  20   7     2132.87     2085.16     83.44 o
   0  20   7       12.60       56.89     31.80 o
   1  20   7        0.82        6.07     31.49 o
   2  20   7       95.57      169.38     34.83 o
   3  20   7     1302.69     1514.30     53.03 o
   4  20   7      164.08      192.78     39.84 o
   5  20   7      647.44      649.01     74.02 o
   6  20   7      570.67      506.90     90.57 o
   7  20   7        2.32       44.11     60.65 o
   8  20   7      928.28      989.84    104.91 o
  -8  21   7       55.04       65.29     88.82 o
  -7  21   7       88.04       67.12     90.46 o
  -6  21   7      861.91      754.65    113.00 o
  -5  21   7      573.98      460.95    100.71 o
  -4  21   7     1511.75     1508.56    124.87 o
  -3  21   7      159.40      220.93     73.52 o
  -2  21   7      514.51      474.93     49.34 o
  -1  21   7      371.77      272.38     56.97 o
   0  21   7      153.62      142.29     37.01 o
   1  21   7      843.57      868.69     52.23 o
   2  21   7     1243.68     1597.16     61.19 o
   3  21   7       97.45      103.70     39.76 o
   4  21   7       24.34       57.75     46.81 o
   5  21   7       91.71      167.69     77.06 o
   6  21   7       81.27       14.38     69.56 o
  -6  22   7     1668.22     2015.99    211.90 o
  -5  22   7     2038.81     1979.77    210.94 o
  -4  22   7      226.00      357.16    124.83 o
  -3  22   7      359.08      150.65    108.84 o
  -2  22   7      111.71      175.27     52.98 o
  -1  22   7      334.90      374.54     82.61 o
   0  22   7     1011.63      903.59    134.08 o
   1  22   7     1685.25     1420.03     59.80 o
   2  22   7      610.48      568.96     39.39 o
   3  22   7        6.58       29.65     37.32 o
   4  22   7      150.26      234.64     88.52 o
 -18   0   8       67.19       87.33     66.63 o
 -16   0   8      164.97      185.90     44.06 o
 -14   0   8     2415.50     2260.32     72.38 o
 -12   0   8    12865.66    12169.42    161.53 o
 -10   0   8     3576.45     3434.85     47.78 o
  -8   0   8    15819.62    15221.46    172.20 o
  -6   0   8    57231.19    59068.43    541.98 o
  -4   0   8    14586.84    16887.22    247.99 o
  -2   0   8     4792.03     4530.85     71.93 o
   0   0   8     4611.47     4358.67     50.52 o
   2   0   8    14828.07    13281.49    138.55 o
   4   0   8     1433.86     1669.94     67.28 o
   6   0   8    37910.73    38711.17    421.61 o
   8   0   8      499.98      440.30     50.03 o
  10   0   8      294.53      306.84     37.04 o
  12   0   8       73.67       92.41     31.69 o
  14   0   8      663.04      614.73     82.79 o
  16   0   8      905.55      959.84    106.83 o
 -19   1   8      277.10      349.93     55.44 o
 -18   1   8       28.65       22.82     41.96 o
 -17   1   8       11.05       40.73     36.07 o
 -16   1   8      322.09      332.15     32.52 o
 -15   1   8      161.40      192.60     27.87 o
 -14   1   8     1199.61     1151.79     34.64 o
 -13   1   8     1540.95     1454.41     38.93 o
 -12   1   8        3.02       21.24     18.64 o
 -11   1   8     3664.78     3623.68     48.88 o
 -10   1   8      468.81      416.20     23.38 o
  -9   1   8     1988.74     2155.28     39.08 o
  -8   1   8      359.17      382.81     19.00 o
  -7   1   8     6484.24     5965.16     63.28 o
  -6   1   8    25350.00    26802.02    172.04 o
  -5   1   8     1197.61     1389.49     21.48 o
  -4   1   8    11627.10    11638.09    104.35 o
  -3   1   8    39964.77    41387.63    252.51 o
  -2   1   8    16611.59    16589.76     84.81 o
  -1   1   8     1232.73     1043.14     39.84 o
   0   1   8     5290.36     5299.83     43.83 o
   1   1   8        6.20       18.00     11.25 o
   2   1   8    36074.50    34703.29    210.06 o
   3   1   8      101.04       53.41     13.58 o
   4   1   8      466.48      466.26     27.20 o
   5   1   8      559.90      558.05     30.01 o
   6   1   8      486.85      592.20     42.61 o
   7   1   8    10587.92    11128.04     83.46 o
   8   1   8    12208.42    12577.90    108.16 o
   9   1   8     1021.20      971.17     31.00 o
  10   1   8     1822.22     2059.94     55.05 o
  11   1   8      708.88      500.96     29.98 o
  12   1   8     1387.58     1214.21     39.14 o
  13   1   8     1597.77     1478.92     49.03 o
  14   1   8      349.39      317.45     40.43 o
  15   1   8        9.73       47.15     53.50 o
  16   1   8     3090.21     2970.63    123.43 o
  17   1   8     2614.23     2239.68    109.12 o
 -19   2   8      517.40      555.76     62.23 o
 -18   2   8     1324.88     1398.42     69.53 o
 -17   2   8      126.93      117.22     37.62 o
 -16   2   8     1235.26     1208.20     42.23 o
 -15   2   8       47.87       43.73     26.08 o
 -14   2   8      909.14      888.85     31.98 o
 -13   2   8     6004.73     6190.95     76.97 o
 -12   2   8     1952.62     1929.06     36.62 o
 -11   2   8      151.01      209.98     22.56 o
 -10   2   8     5670.53     5894.62     65.19 o
  -9   2   8      172.89      147.71     21.45 o
  -8   2   8     7442.51     7356.05     62.27 o
  -7   2   8     5143.57     5773.10     59.95 o
  -6   2   8     1368.37     1356.16     32.14 o
  -5   2   8      801.10      657.04     31.57 o
  -4   2   8      293.65      235.52     15.75 o
  -3   2   8    19616.13    20519.79    185.68 o
  -2   2   8     3408.48     3762.90     44.05 o
  -1   2   8     1149.67     1334.40     39.64 o
   0   2   8     3031.47     3011.33     35.14 o
   1   2   8       45.17       60.27     12.70 o
   2   2   8      992.63     1084.43     20.77 o
   3   2   8     1258.91     1192.88     31.34 o
   4   2   8     1172.13     1112.28     29.84 o
   5   2   8      970.78      805.64     31.08 o
   6   2   8    10061.48    10318.33     96.17 o
   7   2   8     1239.66     1239.04     38.72 o
   8   2   8      164.83      155.03     22.00 o
   9   2   8     5714.96     6197.31     79.76 o
  10   2   8      672.24      703.51     34.75 o
  11   2   8     5965.51     6145.49     80.60 o
  12   2   8      285.87      363.21     30.12 o
  13   2   8      396.03      251.46     39.96 o
  14   2   8      997.49     1060.66     52.64 o
  15   2   8      457.02      396.73     66.59 o
  16   2   8     1095.37     1094.37     88.93 o
  17   2   8      244.34      197.31     62.40 o
 -19   3   8        3.39        2.46     44.43 o
 -18   3   8      189.40      236.89     44.75 o
 -17   3   8        3.68       27.34     33.56 o
 -16   3   8     1876.02     1769.92     46.42 o
 -15   3   8      157.58      107.11     27.51 o
 -14   3   8     5414.56     5468.50     73.68 o
 -13   3   8     5827.18     5810.80     78.05 o
 -12   3   8     6351.32     6284.68     92.39 o
 -11   3   8     4297.82     4666.94     59.37 o
 -10   3   8     1232.91     1209.80     27.27 o
  -9   3   8    13229.00    13952.57     95.29 o
  -8   3   8      110.35      101.39     16.68 o
  -7   3   8     2081.49     2210.14     43.93 o
  -6   3   8    12664.76    13030.30    119.54 o
  -5   3   8     7363.72     8084.19     61.42 o
  -4   3   8      103.16      108.18     17.54 o
  -3   3   8      161.84      129.01     16.80 o
  -2   3   8     1487.22     1807.78     24.75 o
  -1   3   8     6615.92     5691.42     36.37 o
   0   3   8     1640.34     1380.57     24.47 o
   1   3   8     7891.29     7073.70     48.74 o
   2   3   8    14321.85    15599.04    132.94 o
   3   3   8     1207.90      973.98     49.27 o
   4   3   8     2896.53     2743.29     40.56 o
   5   3   8     2904.47     3084.97     55.84 o
   6   3   8      158.72      121.89     20.91 o
   7   3   8       38.65       96.82     18.93 o
   8   3   8     3110.31     3140.32     54.85 o
   9   3   8     4991.50     5333.49     54.71 o
  10   3   8      705.26      846.72     29.62 o
  11   3   8      669.21      570.40     38.71 o
  12   3   8       49.27       61.02     27.58 o
  13   3   8        7.80       40.80     29.22 o
  14   3   8        2.48       18.03     32.10 o
  15   3   8      766.68      955.53     76.42 o
  16   3   8        9.24       46.08     53.59 o
  17   3   8      696.39      685.36     73.80 o
 -19   4   8     1094.40     1244.36     67.94 o
 -18   4   8      308.55      374.61     45.80 o
 -17   4   8       95.73      117.94     34.73 o
 -16   4   8      260.05      209.42     26.25 o
 -15   4   8     2831.30     2802.15     69.82 o
 -14   4   8     1241.28     1112.48     37.03 o
 -13   4   8     4798.44     5079.28     62.07 o
 -12   4   8        5.82       42.20     11.93 o
 -11   4   8     7523.10     7782.43     93.20 o
 -10   4   8      373.56      360.90     23.84 o
  -9   4   8     1965.58     2064.54     28.00 o
  -8   4   8     2494.99     2523.37     36.52 o
  -7   4   8     3623.07     3729.55     46.47 o
  -6   4   8    10641.23    11738.78     79.10 o
  -5   4   8     4979.64     4998.81     56.30 o
  -4   4   8        9.25      130.28     26.38 o
  -3   4   8      494.08      529.60     14.79 o
  -2   4   8     1946.68     1922.85     35.88 o
  -1   4   8    32133.65    30825.33    212.31 o
   0   4   8       17.33       13.10     16.06 o
   1   4   8      796.18     1113.94     25.02 o
   2   4   8      499.68      589.61     18.07 o
   3   4   8       80.81       35.16     14.71 o
   4   4   8      310.66      324.48     29.05 o
   5   4   8     1973.08     2589.63    127.19 o
   6   4   8     2252.50     2057.35     37.98 o
   7   4   8      507.14      433.44     22.16 o
   8   4   8       48.71       62.80     19.74 o
   9   4   8      536.29      564.76     30.45 o
  10   4   8       46.57       35.06     22.62 o
  11   4   8      206.99      210.88     31.62 o
  12   4   8        2.87       51.23     28.49 o
  13   4   8     1268.59     1191.43     41.44 o
  14   4   8      789.11      676.93     43.50 o
  15   4   8      320.39      195.17     69.48 o
  16   4   8       63.23       88.83     58.43 o
  17   4   8      186.27      224.85     90.81 o
 -19   5   8        4.23       52.68     58.69 o
 -18   5   8     3168.53     3357.35    162.47 o
 -17   5   8     1162.88     1249.42     60.56 o
 -16   5   8     1510.60     1387.78     58.73 o
 -15   5   8      118.51       85.40     19.64 o
 -14   5   8      645.62      749.39     33.21 o
 -13   5   8       32.64      104.60     31.00 o
 -12   5   8      943.55      852.65     28.52 o
 -11   5   8      136.38      116.46     18.83 o
 -10   5   8     5597.50     5477.33     54.95 o
  -9   5   8     3629.59     4129.19     44.42 o
  -8   5   8      219.94      184.45     20.35 o
  -7   5   8     2261.40     2311.98     25.10 o
  -6   5   8      154.24      155.10     21.71 o
  -5   5   8     1500.26     1783.74     47.19 o
  -4   5   8    28753.77    30000.55    197.43 o
  -3   5   8     2416.65     2388.03     40.97 o
  -2   5   8     2049.91     2303.80     43.30 o
  -1   5   8     1530.95     1242.07     28.02 o
   0   5   8      502.80      440.74     24.23 o
   1   5   8      108.19      278.16     27.83 o
   2   5   8     4626.26     4684.05     54.01 o
   3   5   8      764.52      610.22     23.79 o
   4   5   8       81.90       67.75     13.55 o
   5   5   8     5620.96     5684.17     63.58 o
   6   5   8     1467.45     1403.26     33.25 o
   7   5   8       10.87       28.18     18.75 o
   8   5   8      127.63      144.50     23.85 o
   9   5   8       80.69      146.64     23.77 o
  10   5   8     2062.69     2404.65     50.37 o
  11   5   8      134.07      145.55     28.91 o
  12   5   8     1006.65     1143.59     36.59 o
  13   5   8       50.63       82.85     31.77 o
  14   5   8        3.71        9.58     33.16 o
  15   5   8      738.13      819.29     56.50 o
  16   5   8       79.53       60.67     56.27 o
 -19   6   8       16.94       29.92     51.18 o
 -18   6   8        3.19       24.18     46.21 o
 -17   6   8       10.65       34.06     41.06 o
 -16   6   8     2327.38     2462.40     73.43 o
 -15   6   8       38.31       67.73     22.65 o
 -14   6   8        0.14        6.95     23.13 o
 -13   6   8     3161.36     3203.57     59.84 o
 -12   6   8        0.77       25.00     20.13 o
 -11   6   8        3.29       20.82     17.25 o
 -10   6   8     5544.85     5607.78     71.72 o
  -9   6   8       52.67       35.29     15.41 o
  -8   6   8     5382.74     5663.22     48.82 o
  -7   6   8     3078.70     3813.25     33.86 o
  -6   6   8     5922.51     6688.97     70.73 o
  -5   6   8     3286.39     3281.39     34.13 o
  -4   6   8     9596.47     9865.71     85.84 o
  -3   6   8     9125.40     8286.08     54.36 o
  -2   6   8       36.03       36.74     13.81 o
  -1   6   8     2060.13     2370.15     31.13 o
   0   6   8     1422.28     1361.95     28.93 o
   1   6   8        8.71       46.36     12.88 o
   2   6   8      248.76      347.51     21.26 o
   3   6   8      106.26      126.65     19.28 o
   4   6   8    16610.99    16398.22    129.77 o
   5   6   8       14.07       67.12     16.73 o
   6   6   8      428.02      377.38     21.13 o
   7   6   8      868.63      906.99     28.70 o
   8   6   8     5143.63     5603.00     61.43 o
   9   6   8     1928.25     1999.30     44.63 o
  10   6   8     1309.73     1382.88     33.58 o
  11   6   8       89.97       53.68     27.75 o
  12   6   8      226.31      218.50     30.53 o
  13   6   8      146.16       93.33     29.06 o
  14   6   8     1479.19     1303.10     52.22 o
  15   6   8       18.93       66.47     43.74 o
  16   6   8      901.59      894.47     81.45 o
 -18   7   8      161.92       76.60     47.79 o
 -17   7   8      638.34      634.98     53.17 o
 -16   7   8        6.19       33.48     34.33 o
 -15   7   8     1961.34     1996.26     51.14 o
 -14   7   8      369.74      386.81     26.99 o
 -13   7   8      908.50     1140.61     36.75 o
 -12   7   8      380.65      393.02     25.10 o
 -11   7   8     3629.54     3734.36     45.43 o
 -10   7   8      827.72      962.66     22.18 o
  -9   7   8     5271.73     5350.06     56.44 o
  -8   7   8      252.36      263.84     16.65 o
  -7   7   8     1323.70     1629.18     27.03 o
  -6   7   8      486.15      358.77     13.00 o
  -5   7   8    24970.28    26916.99    218.80 o
  -4   7   8      913.49     1193.52     23.60 o
  -3   7   8     1675.08     1430.85     27.86 o
  -2   7   8      118.22       66.77     15.89 o
  -1   7   8     5510.98     5889.62     58.11 o
   0   7   8      144.81      113.23     13.55 o
   1   7   8     2458.96     2382.82     41.65 o
   2   7   8     8048.38     7917.78     58.48 o
   3   7   8     4046.63     3599.89     38.54 o
   4   7   8      158.66      176.38     26.34 o
   5   7   8    14255.07    15150.13    119.95 o
   6   7   8     4645.96     4596.61     49.55 o
   7   7   8     1053.22     1120.39     41.30 o
   8   7   8     2289.59     2237.47     30.70 o
   9   7   8     2326.46     2218.65     47.70 o
  10   7   8       44.60       28.53     26.97 o
  11   7   8     5494.06     5439.64     79.22 o
  12   7   8       42.72       56.72     26.59 o
  13   7   8      312.42      473.25     46.29 o
  14   7   8      155.53      141.10     39.02 o
  15   7   8     5551.53     5373.31    132.11 o
  16   7   8       99.08      192.61     58.01 o
 -18   8   8       41.75       35.94     41.67 o
 -17   8   8      342.49      293.54     41.22 o
 -16   8   8      257.69      215.71     33.49 o
 -15   8   8     1846.03     2037.86     47.15 o
 -14   8   8      370.27      374.26     29.59 o
 -13   8   8      427.82      346.11     28.83 o
 -12   8   8        1.51       77.63     27.13 o
 -11   8   8     5125.23     4984.75     72.26 o
 -10   8   8     1686.19     1515.98     42.95 o
  -9   8   8      218.33      221.68     20.15 o
  -8   8   8     6890.61     6161.72     79.60 o
  -7   8   8     6360.26     6440.93     70.12 o
  -6   8   8     8249.86     8444.98     53.37 o
  -5   8   8     3761.02     3787.11     45.29 o
  -4   8   8     2509.94     2828.83     32.88 o
  -3   8   8     1910.82     2266.11     33.80 o
  -2   8   8     1610.87     1891.94     32.50 o
  -1   8   8     3064.37     3111.89     40.71 o
   0   8   8       14.17      131.02     16.74 o
   1   8   8      342.53      465.43     17.11 o
   2   8   8      304.74      362.10     19.94 o
   3   8   8     1631.97     1660.03     36.84 o
   4   8   8      196.28      112.08     20.99 o
   5   8   8     4192.83     4212.53     55.11 o
   6   8   8       30.16       61.06     17.21 o
   7   8   8        4.27       22.96     17.87 o
   8   8   8      161.12      146.00     22.42 o
   9   8   8      470.63      538.27     32.67 o
  10   8   8      209.89      184.32     30.21 o
  11   8   8      125.34       52.40     26.15 o
  12   8   8        1.69       23.89     27.55 o
  13   8   8     1655.52     1618.65     54.37 o
  14   8   8     3757.29     4017.92     98.23 o
  15   8   8      205.89      248.15     50.03 o
  16   8   8     1526.10     1305.23     73.13 o
 -18   9   8     1376.25     1381.33    148.77 o
 -17   9   8      117.90      166.04     49.41 o
 -16   9   8     1302.75     1246.71     71.75 o
 -15   9   8     4664.84     4684.39     82.15 o
 -14   9   8       45.99       92.28     26.79 o
 -13   9   8       90.99      112.08     25.92 o
 -12   9   8     1546.22     1718.30     43.22 o
 -11   9   8     1296.97     1273.12     34.86 o
 -10   9   8       20.80       13.79     17.75 o
  -9   9   8     2810.12     2941.53     48.29 o
  -8   9   8      159.15      102.20     20.75 o
  -7   9   8     2944.58     2990.45     40.96 o
  -6   9   8      230.45      234.00     13.55 o
  -5   9   8      155.28      143.52     19.71 o
  -4   9   8     3001.04     3219.30     52.91 o
  -3   9   8     2063.78     2007.41     37.83 o
  -2   9   8      142.33      155.11     17.20 o
  -1   9   8      129.95      119.35     15.25 o
   0   9   8     7072.64     7137.59     77.02 o
   1   9   8       31.42      112.04     19.15 o
   2   9   8        7.45       23.35     18.62 o
   3   9   8     3342.44     3067.88     32.15 o
   4   9   8        7.21       19.13     18.50 o
   5   9   8        1.28       14.49     17.30 o
   6   9   8     3592.49     3305.45     54.54 o
   7   9   8        9.50       33.72     20.95 o
   8   9   8      156.63       97.33     21.55 o
   9   9   8      553.33      676.15     32.19 o
  10   9   8       47.94       49.45     27.39 o
  11   9   8     2921.92     3242.28     67.86 o
  12   9   8       94.31       52.60     32.31 o
  13   9   8     1407.99     1662.75     65.00 o
  14   9   8      854.54     1003.31     60.31 o
  15   9   8        8.15       18.63     44.25 o
 -17  10   8      846.50      742.83    108.05 o
 -16  10   8      418.00      491.12     47.36 o
 -15  10   8     1825.06     1752.95     52.18 o
 -14  10   8       33.91       37.96     27.12 o
 -13  10   8       42.25      104.86     23.70 o
 -12  10   8      857.41      797.59     36.06 o
 -11  10   8     2939.27     2872.33     62.17 o
 -10  10   8        9.14       37.88     23.57 o
  -9  10   8       51.36       83.76     21.28 o
  -8  10   8      261.34      206.69     23.08 o
  -7  10   8       49.31       15.74     24.64 o
  -6  10   8     2919.98     2948.16     40.40 o
  -5  10   8     3271.12     3372.32     35.16 o
  -4  10   8      208.61      246.34     15.77 o
  -3  10   8     1001.02     1005.99     20.30 o
  -2  10   8      102.61       45.85     10.67 o
  -1  10   8    10923.45    10515.67     80.10 o
   0  10   8     1193.51     1158.69     25.28 o
   1  10   8     4982.60     5293.47     64.02 o
   2  10   8       46.44       41.10     15.36 o
   3  10   8      644.30      698.27     21.28 o
   4  10   8      112.44      143.38     16.78 o
   5  10   8     1515.01     1591.75     35.94 o
   6  10   8      153.20       91.82     23.57 o
   7  10   8      739.57      775.75     31.32 o
   8  10   8     1924.51     2146.21     49.97 o
   9  10   8     1175.67     1056.03     36.69 o
  10  10   8      620.12      594.45     32.32 o
  11  10   8     8206.34     8194.39     93.13 o
  12  10   8      718.76      686.15     50.72 o
  13  10   8     5472.07     5712.14    106.33 o
  14  10   8       20.78      120.95     59.01 o
  15  10   8        2.30       54.85     43.62 o
 -17  11   8      252.06      212.20     62.01 o
 -16  11   8      718.15      611.13     46.62 o
 -15  11   8     1888.06     1711.95     78.47 o
 -14  11   8      171.44      184.94     39.39 o
 -13  11   8        5.09       25.48     33.42 o
 -12  11   8     2751.57     2599.41     74.61 o
 -11  11   8     2061.78     1846.75     63.63 o
 -10  11   8     3713.48     3528.52     72.55 o
  -9  11   8      283.74      348.17     31.43 o
  -8  11   8      690.49      740.73     41.90 o
  -7  11   8      240.74      197.32     29.81 o
  -6  11   8     5256.12     5228.67     58.38 o
  -5  11   8      513.43      636.98     40.67 o
  -4  11   8     1546.86     1354.58     28.31 o
  -3  11   8     1441.98     1308.81     33.81 o
  -2  11   8    15816.90    15908.22    140.85 o
  -1  11   8      483.51      412.00     21.46 o
   0  11   8      249.19      233.41     21.61 o
   1  11   8     4783.91     4831.02     65.71 o
   2  11   8      764.01      818.94     24.31 o
   3  11   8     1200.83     1143.55     35.37 o
   4  11   8       33.73       41.19     17.04 o
   5  11   8     3299.63     3370.04     56.77 o
   6  11   8     2785.97     3050.95     52.27 o
   7  11   8      117.21      121.30     27.06 o
   8  11   8     9819.04     9930.09    113.15 o
   9  11   8       72.24      130.75     30.48 o
  10  11   8      190.08      198.65     32.41 o
  11  11   8       20.25       45.67     29.15 o
  12  11   8     6752.17     6863.25    111.90 o
  13  11   8       85.42       79.18     39.54 o
  14  11   8        0.46       37.52     40.30 o
  15  11   8      514.74      751.27     60.23 o
 -16  12   8      213.52      103.01     96.80 o
 -15  12   8     1324.00     1188.50     77.03 o
 -14  12   8     1220.79     1383.02     89.98 o
 -13  12   8     3394.32     3296.66     98.30 o
 -12  12   8       10.07       23.17     42.40 o
 -11  12   8     2887.66     2669.99     91.19 o
 -10  12   8     1109.25     1060.45     57.96 o
  -9  12   8      115.47      185.80     32.12 o
  -8  12   8      997.74     1037.39     48.25 o
  -7  12   8       58.52       34.80     20.18 o
  -6  12   8      317.57      274.44     27.15 o
  -5  12   8     1782.87     1766.27     37.66 o
  -4  12   8       25.11       37.49     14.01 o
  -3  12   8    13501.44    14101.96    116.66 o
  -2  12   8       38.69       16.23     14.25 o
  -1  12   8       17.01       28.58     11.43 o
   0  12   8     3315.40     3394.53    122.08 o
   1  12   8     2732.26     2690.90     39.74 o
   2  12   8     5809.28     5667.73     66.22 o
   3  12   8     1016.55     1084.24     31.33 o
   4  12   8     1507.42     1393.44     33.85 o
   5  12   8      122.10      104.68     21.32 o
   6  12   8      872.64     1022.55     36.78 o
   7  12   8      740.74      694.43     28.24 o
   8  12   8     1440.78     1573.31     37.40 o
   9  12   8     3052.90     2948.77     55.85 o
  10  12   8      688.04      789.35     36.91 o
  11  12   8      326.25      358.02     37.82 o
  12  12   8        0.93        7.65     34.88 o
  13  12   8        1.39       17.65     37.08 o
  14  12   8      343.91      320.97     44.83 o
 -16  13   8      975.12      847.02    198.03 o
 -15  13   8      187.67       97.75     89.65 o
 -14  13   8      706.65      559.92     82.49 o
 -13  13   8      409.98      570.67     73.28 o
 -12  13   8       84.37      174.21     47.67 o
 -11  13   8      713.99      696.63     62.31 o
 -10  13   8      139.91       42.60     39.68 o
  -9  13   8     1523.26     1546.72     74.65 o
  -8  13   8     2357.43     2529.30     59.11 o
  -7  13   8     1837.55     2075.18     62.29 o
  -6  13   8      262.71      285.08     29.10 o
  -5  13   8      111.12      103.97     16.59 o
  -4  13   8     1412.24     1389.26     25.86 o
  -3  13   8      314.78      317.39     24.83 o
  -2  13   8    13139.88    14619.39    113.77 o
  -1  13   8     2196.37     1996.10     47.24 o
   0  13   8      412.52      395.31     21.07 o
   1  13   8      217.45      206.37     26.02 o
   2  13   8      281.53      309.17     26.63 o
   3  13   8     2758.69     2878.02     50.35 o
   4  13   8     2820.17     2717.64     51.83 o
   5  13   8     1893.15     1955.65     38.20 o
   6  13   8     2558.66     2445.11     62.80 o
   7  13   8     4560.52     4634.92     74.31 o
   8  13   8     1154.02     1177.41     35.77 o
   9  13   8      305.60      297.62     30.79 o
  10  13   8     2659.92     2485.59     53.92 o
  11  13   8      123.49      146.39     35.77 o
  12  13   8      189.29      173.12     37.51 o
  13  13   8      138.52      234.20     41.73 o
  14  13   8       11.04       46.09     67.42 o
 -15  14   8        8.05       41.63     76.09 o
 -14  14   8     3713.50     3787.43    264.63 o
 -13  14   8     1005.92      997.00     98.66 o
 -12  14   8      310.88      353.70     59.88 o
 -11  14   8       89.31      120.21     51.30 o
 -10  14   8       12.95       55.53     39.67 o
  -9  14   8       19.97       23.56     39.13 o
  -8  14   8      606.48      820.33     49.73 o
  -7  14   8     2598.38     2532.81     78.23 o
  -6  14   8      828.08      889.10     41.71 o
  -5  14   8     1039.99     1076.11     30.35 o
  -4  14   8        3.42       25.14     15.39 o
  -3  14   8      694.02      714.16     30.20 o
  -2  14   8       96.62       87.52     20.53 o
  -1  14   8      456.28      540.44     27.53 o
   0  14   8       64.59       77.21     21.33 o
   1  14   8      367.43      394.54     28.03 o
   2  14   8     5836.69     5822.29     69.07 o
   3  14   8       29.52       22.14     19.87 o
   4  14   8     1495.80     1444.46     36.79 o
   5  14   8       85.08       87.15     22.26 o
   6  14   8        7.86        9.45     23.54 o
   7  14   8      746.57      671.01     37.42 o
   8  14   8     1171.33     1106.17     39.72 o
   9  14   8      328.20      421.35     35.87 o
  10  14   8      324.25      356.73     34.35 o
  11  14   8      573.43      626.64     41.02 o
  12  14   8      203.89      175.08     53.32 o
  13  14   8       57.63       83.46     62.42 o
 -15  15   8      490.11      445.83    100.69 o
 -14  15   8        6.19       21.09     66.33 o
 -13  15   8      301.02      266.06     77.55 o
 -12  15   8     4014.57     3953.18    138.27 o
 -11  15   8      451.30      462.90     61.25 o
 -10  15   8       17.77       44.14     44.84 o
  -9  15   8      437.41      304.35     43.89 o
  -8  15   8      693.76      652.99     60.04 o
  -7  15   8      773.40      804.52     49.96 o
  -6  15   8      263.80      143.19     28.16 o
  -5  15   8      615.42      604.16     30.18 o
  -4  15   8       80.68       29.59     20.40 o
  -3  15   8     1195.00     1258.66     30.42 o
  -2  15   8      724.24      705.84     36.58 o
  -1  15   8     1807.89     2097.83     36.60 o
   0  15   8      271.53      247.49     28.26 o
   1  15   8     6242.34     6421.61     71.62 o
   2  15   8     1763.02     1876.94     46.73 o
   3  15   8       11.15       19.37     20.94 o
   4  15   8      862.50      830.98     36.66 o
   5  15   8     1050.63     1066.64     35.38 o
   6  15   8      235.56      212.33     30.76 o
   7  15   8      240.85      190.41     28.22 o
   8  15   8     4079.12     4051.58     78.65 o
   9  15   8      511.15      500.41     34.88 o
  10  15   8       90.00       96.09     33.11 o
  11  15   8      104.76       97.10     53.39 o
  12  15   8      104.94      251.46     63.04 o
 -14  16   8       12.48      105.47     96.92 o
 -13  16   8      147.03      168.16     69.46 o
 -12  16   8        0.13       26.84     58.07 o
 -11  16   8        1.40       34.43     51.81 o
 -10  16   8      244.37      135.49     47.57 o
  -9  16   8     1265.62     1192.04     71.93 o
  -8  16   8      913.66      965.77     60.93 o
  -7  16   8      492.29      574.01     57.78 o
  -6  16   8     1121.31     1139.07     47.76 o
  -5  16   8      867.77      726.16     37.81 o
  -4  16   8      231.35      232.36     24.67 o
  -3  16   8     2683.47     2943.98     43.39 o
  -2  16   8     1503.11     1404.24     36.86 o
  -1  16   8     3176.12     3010.07     53.94 o
   0  16   8       10.60       21.34     22.39 o
   1  16   8      484.41      426.89     24.26 o
   2  16   8       62.55       99.55     23.12 o
   3  16   8       86.99       67.96     21.93 o
   4  16   8     1596.65     1591.84     41.91 o
   5  16   8      291.27      407.21     29.57 o
   6  16   8        1.40       26.76     25.88 o
   7  16   8       50.34       83.93     28.41 o
   8  16   8     3022.61     3081.38     71.30 o
   9  16   8     1350.25     1332.80     55.54 o
  10  16   8       44.32       55.35     48.42 o
  11  16   8     4359.07     4137.02    126.57 o
 -13  17   8       91.74      225.58     81.74 o
 -12  17   8      424.66      424.24     69.06 o
 -11  17   8      744.76      674.83     74.86 o
 -10  17   8       89.91      121.54     64.58 o
  -9  17   8     1666.89     1639.04     84.95 o
  -8  17   8      289.96      220.63     54.02 o
  -7  17   8      309.24      201.40     43.24 o
  -6  17   8      592.96      600.86     45.22 o
  -5  17   8      485.40      439.66     33.76 o
  -4  17   8     2185.94     2254.75     54.56 o
  -3  17   8      801.24      739.58     31.40 o
  -2  17   8     9067.04     8604.23     83.29 o
  -1  17   8     1771.11     1397.33     31.76 o
   0  17   8      131.49       71.76     25.40 o
   1  17   8      970.99     1013.78     34.01 o
   2  17   8      817.54      863.99     35.47 o
   3  17   8       12.77       37.64     22.10 o
   4  17   8     1060.13     1209.22     41.76 o
   5  17   8     2077.58     2017.36     53.73 o
   6  17   8      132.88      131.49     33.17 o
   7  17   8       80.80       58.78     32.06 o
   8  17   8     1213.97     1184.96     85.74 o
   9  17   8       21.11       27.83     48.06 o
  10  17   8      971.85      936.36     74.13 o
  11  17   8      201.02      333.36     63.51 o
 -12  18   8      508.48      564.37     96.22 o
 -11  18   8      453.31      402.60     67.90 o
 -10  18   8      108.28       80.15     62.53 o
  -9  18   8       78.59       65.50     56.62 o
  -8  18   8       16.71       22.49     49.20 o
  -7  18   8      219.47      259.12     53.78 o
  -6  18   8     1927.64     1685.75     74.13 o
  -5  18   8      197.82      211.51     36.02 o
  -4  18   8     2179.47     2221.15     51.34 o
  -3  18   8      152.30      138.34     27.45 o
  -2  18   8      142.66      207.81     31.89 o
  -1  18   8     3038.26     3036.13     57.45 o
   0  18   8      432.32      431.33     29.02 o
   1  18   8     1145.84     1127.07     38.24 o
   2  18   8      516.84      499.51     34.32 o
   3  18   8     1047.84     1170.19     42.92 o
   4  18   8     3808.53     3660.74     72.96 o
   5  18   8     2568.06     2600.88     63.36 o
   6  18   8     1980.73     2007.85     58.22 o
   7  18   8      749.15      761.45     72.97 o
   8  18   8        5.12        6.24     50.86 o
   9  18   8      576.28      671.74     70.62 o
  10  18   8        7.32       70.54     58.16 o
 -11  19   8       58.89      214.63     73.55 o
 -10  19   8      476.50      544.81     77.82 o
  -9  19   8      251.95      266.78     73.28 o
  -8  19   8      267.19      400.49     82.16 o
  -7  19   8      134.13      153.66     59.32 o
  -6  19   8       66.33      187.08     64.28 o
  -5  19   8      414.77      347.04     57.67 o
  -4  19   8       54.32       47.96     34.30 o
  -3  19   8      312.19      237.09     30.07 o
  -2  19   8      289.53      318.95     32.94 o
  -1  19   8      387.18      372.31     67.76 o
   0  19   8       14.30       23.17     28.98 o
   1  19   8      143.62       95.54     34.19 o
   2  19   8      108.04       91.55     32.70 o
   3  19   8      261.11      160.15     35.34 o
   4  19   8      578.17      628.35     63.07 o
   5  19   8     2478.35     2489.42     75.62 o
   6  19   8      430.74      410.26     61.93 o
   7  19   8       15.08        6.33     58.71 o
   8  19   8       57.55      105.21     66.52 o
  -9  20   8       93.72      132.03     67.33 o
  -8  20   8      685.30      819.13     83.67 o
  -7  20   8       19.60      139.14     71.56 o
  -6  20   8      563.17      494.66     80.17 o
  -5  20   8      268.22      266.90     50.36 o
  -4  20   8       96.57       80.57     66.80 o
  -3  20   8      267.15      244.22     57.07 o
  -2  20   8     1134.02     1151.99     60.11 o
  -1  20   8      367.84      332.31     52.37 o
   0  20   8      934.55      909.83     43.53 o
   1  20   8       43.38       20.27     33.50 o
   2  20   8     2169.50     1985.02     85.97 o
   3  20   8        1.49       22.16     37.27 o
   4  20   8      821.99      825.15     48.36 o
   5  20   8       50.59       33.37     35.72 o
   6  20   8     1718.72     1797.38    124.85 o
   7  20   8       74.07       71.47     77.07 o
  -8  21   8      368.00      355.20    108.41 o
  -7  21   8      324.81      273.46    101.33 o
  -6  21   8        3.88        0.96     80.53 o
  -5  21   8     1348.54     1179.55    116.12 o
  -4  21   8      661.33      584.06    104.40 o
  -3  21   8      557.81      637.22     97.64 o
  -2  21   8     1430.50     1470.90     80.66 o
  -1  21   8     2193.10     2429.38    119.32 o
   0  21   8        4.03       14.16     37.72 o
   1  21   8      648.85      704.73     47.41 o
   2  21   8     1524.03     1253.69     55.17 o
   3  21   8     2242.30     2441.89     76.92 o
   4  21   8      115.73      133.31     41.02 o
   5  21   8     2530.12     2567.77    143.47 o
  -5  22   8      338.47      431.52    136.00 o
  -4  22   8        2.91       62.61    109.42 o
  -3  22   8      289.62      212.10    122.13 o
  -2  22   8       54.40        5.66     50.57 o
  -1  22   8      969.00      874.15     71.84 o
   0  22   8       89.89      103.20     62.58 o
   1  22   8       55.64      131.40     39.74 o
   2  22   8      849.48      986.59     51.55 o
   3  22   8     1695.87     1715.05     60.35 o
 -19   0   9       14.33        0.39     68.82 o
 -17   0   9      213.94      189.76     54.25 o
 -15   0   9      789.70      726.08     54.51 o
 -13   0   9     3512.30     3648.26     82.83 o
 -11   0   9      498.15      569.15     34.49 o
  -9   0   9     1482.22     1506.55     59.09 o
  -7   0   9      346.36      311.35     24.34 o
  -5   0   9     3104.84     3335.19     53.67 o
  -3   0   9     2510.33     2473.69     57.86 o
  -1   0   9    36469.45    36320.30    473.77 o
   1   0   9        7.32       38.26     17.84 o
   3   0   9     3197.29     3391.80     70.85 o
   5   0   9      172.61      196.39     43.65 o
   7   0   9     4609.75     4843.37    114.79 o
   9   0   9     6654.20     6413.14    122.63 o
  11   0   9     1185.33     1290.42     80.17 o
  13   0   9      242.04      209.85     47.67 o
  15   0   9     2206.50     2260.35    157.31 o
 -19   1   9      151.36      107.04     52.55 o
 -18   1   9      308.54      317.06     55.72 o
 -17   1   9     2722.71     2727.92     72.47 o
 -16   1   9       71.61       86.40     27.57 o
 -15   1   9      352.51      281.91     28.79 o
 -14   1   9      134.65      106.36     25.63 o
 -13   1   9       36.54       67.51     22.51 o
 -12   1   9     2217.61     2200.89     42.94 o
 -11   1   9      326.59      293.71     29.10 o
 -10   1   9      108.91       85.37     19.07 o
  -9   1   9     3486.11     3917.07     54.07 o
  -8   1   9     1519.85     1996.45     31.98 o
  -7   1   9       82.96       57.07     15.22 o
  -6   1   9    22893.23    23062.97    168.82 o
  -5   1   9     2184.28     2717.24     47.75 o
  -4   1   9     3056.62     2799.31     40.28 o
  -3   1   9     8541.97     8196.26     48.06 o
  -2   1   9     2429.25     2437.41     31.30 o
  -1   1   9     4067.51     3924.96     41.72 o
   0   1   9     1194.83     1418.93     30.67 o
   1   1   9    10883.70    11145.64     87.68 o
   2   1   9    27783.15    27574.95    180.38 o
   3   1   9     2089.72     1977.68     38.82 o
   4   1   9        3.89        6.98     17.06 o
   5   1   9    13322.48    12763.81    109.45 o
   6   1   9     1349.77     1907.71     33.36 o
   7   1   9      462.88      367.66     26.43 o
   8   1   9      174.29      106.18     22.57 o
   9   1   9       52.68       34.95     19.93 o
  10   1   9      758.48      721.04     35.36 o
  11   1   9      206.68       89.09     22.71 o
  12   1   9      101.17       76.91     21.26 o
  13   1   9     2600.09     2487.48     75.37 o
  14   1   9      419.87      367.35     46.96 o
  15   1   9      166.09      200.13     62.74 o
  16   1   9       59.63       66.02     60.00 o
 -19   2   9        9.58       14.50     44.32 o
 -18   2   9      792.98      869.97     56.87 o
 -17   2   9     1363.14     1306.77     61.54 o
 -16   2   9      500.48      533.88     36.51 o
 -15   2   9      713.34      775.93     35.55 o
 -14   2   9      300.81      308.02     26.78 o
 -13   2   9     4795.87     5146.65     69.85 o
 -12   2   9      501.26      536.75     27.02 o
 -11   2   9     4887.41     4823.70     55.81 o
 -10   2   9      340.06      313.54     20.88 o
  -9   2   9       10.73       21.10     15.07 o
  -8   2   9      432.59      368.13     15.95 o
  -7   2   9       17.05       31.50      9.95 o
  -6   2   9     5226.39     5645.11     55.24 o
  -5   2   9     6478.93     6608.37     69.23 o
  -4   2   9    16451.81    17429.61    118.65 o
  -3   2   9     7888.69     8498.08     53.76 o
  -2   2   9     5078.83     4886.09     86.47 o
  -1   2   9     9025.47     9311.38     68.02 o
   0   2   9     1126.89      959.69     30.00 o
   1   2   9     5067.23     5066.76     63.44 o
   2   2   9     1730.84     1314.15     24.08 o
   3   2   9     5392.40     5361.33     65.81 o
   4   2   9      134.93      135.45     15.48 o
   5   2   9      317.23      307.40     25.36 o
   6   2   9     1223.24      984.35     55.22 o
   7   2   9        2.89       31.22     18.61 o
   8   2   9    10875.85    10616.83    113.34 o
   9   2   9      841.77      773.54     26.65 o
  10   2   9     1535.05     1474.69     48.54 o
  11   2   9      949.58      976.33     45.10 o
  12   2   9     2774.89     2273.14     48.31 o
  13   2   9       84.10      139.41     30.59 o
  14   2   9     1360.49     1366.33     62.55 o
  15   2   9       21.31       13.58     49.40 o
  16   2   9       19.88        2.80     55.14 o
 -19   3   9      288.44      178.40     49.66 o
 -18   3   9      336.91      254.16     43.32 o
 -17   3   9     2459.24     2468.73     70.85 o
 -16   3   9     2006.78     2079.58     61.25 o
 -15   3   9      296.36      178.82     28.67 o
 -14   3   9     2171.37     2119.90     45.27 o
 -13   3   9      850.69     1067.57     43.78 o
 -12   3   9      218.47      227.90     25.05 o
 -11   3   9      766.62      710.29     26.49 o
 -10   3   9       63.38       59.91     12.89 o
  -9   3   9     3766.06     3896.80     48.37 o
  -8   3   9     1105.84     1317.17     32.55 o
  -7   3   9    31002.49    32326.20    235.97 o
  -6   3   9     8491.79     9501.20     82.76 o
  -5   3   9    25753.93    27714.16    183.10 o
  -4   3   9     2041.97     2315.32     65.41 o
  -3   3   9    32824.28    31674.34    184.37 o
  -2   3   9      164.36      124.79     23.46 o
  -1   3   9     9249.16     8919.19     92.19 o
   0   3   9     6603.56     6848.65     69.95 o
   1   3   9      168.66      197.04     23.58 o
   2   3   9       44.56       59.22     16.21 o
   3   3   9     6924.50     6991.29     55.88 o
   4   3   9        2.08       66.51     17.88 o
   5   3   9       25.04       40.33     17.95 o
   6   3   9     1800.56     1984.54     37.24 o
   7   3   9     1820.13     1860.56     43.44 o
   8   3   9     1933.72     2082.73     43.81 o
   9   3   9      940.93      975.61     30.41 o
  10   3   9        1.13       13.92     21.33 o
  11   3   9        3.98       29.68     26.08 o
  12   3   9      100.35       95.49     31.83 o
  13   3   9      254.62      223.80     33.91 o
  14   3   9       44.74      122.92     38.67 o
  15   3   9      423.00      339.21     66.57 o
  16   3   9     1211.18     1313.49    101.66 o
 -19   4   9      392.16      357.53     49.79 o
 -18   4   9       37.95       84.99     37.85 o
 -17   4   9       70.68       49.42     35.75 o
 -16   4   9      194.95      164.51     31.12 o
 -15   4   9      431.74      459.39     32.81 o
 -14   4   9      487.66      419.11     29.02 o
 -13   4   9       13.27       16.43     13.05 o
 -12   4   9     3742.90     3816.72     59.02 o
 -11   4   9        8.36       20.04     10.70 o
 -10   4   9     1635.65     1507.31     29.89 o
  -9   4   9      759.81      753.11     23.61 o
  -8   4   9    16309.94    16163.22    128.56 o
  -7   4   9      303.89      368.75     18.56 o
  -6   4   9     6136.80     6011.06     46.85 o
  -5   4   9      604.17      632.96     26.64 o
  -4   4   9      822.64      979.56     32.23 o
  -3   4   9     2470.47     2282.25     37.92 o
  -2   4   9     1728.83     1939.00     28.84 o
  -1   4   9      349.98      724.72     28.13 o
   0   4   9       66.69      115.80     15.49 o
   1   4   9     2459.67     2430.89     30.68 o
   2   4   9     5852.27     5614.47     70.84 o
   3   4   9      693.07      787.22     20.73 o
   4   4   9     3446.73     3524.61     56.31 o
   5   4   9     1488.68     1936.39     39.37 o
   6   4   9     2710.67     2596.49     58.11 o
   7   4   9       42.68       38.35     16.32 o
   8   4   9      638.91      653.90     41.19 o
   9   4   9     1634.92     1573.70     34.63 o
  10   4   9      478.48      494.06     39.19 o
  11   4   9      323.56      281.44     29.21 o
  12   4   9     1075.05     1105.60     47.87 o
  13   4   9     1686.60     1653.65     48.84 o
  14   4   9      993.50      967.43     63.94 o
  15   4   9       25.48       13.71     51.55 o
  16   4   9     1621.12     1653.03    102.67 o
 -19   5   9     1116.32     1012.56     73.45 o
 -18   5   9      189.32      176.81     53.85 o
 -17   5   9      384.79      366.33     37.67 o
 -16   5   9       98.43      145.20     29.08 o
 -15   5   9     1051.04     1122.90     37.83 o
 -14   5   9       86.92       99.78     21.75 o
 -13   5   9     3627.66     3852.20     71.94 o
 -12   5   9      172.05      222.10     23.31 o
 -11   5   9        4.39       10.11     15.57 o
 -10   5   9     1344.57     1297.33     25.41 o
  -9   5   9    12246.93    13132.37     91.60 o
  -8   5   9      813.03      885.01     27.35 o
  -7   5   9     1192.99     1240.53     23.85 o
  -6   5   9     1034.67     1089.45     31.98 o
  -5   5   9     8373.42     7260.24     52.89 o
  -4   5   9     8344.54     8326.83     74.77 o
  -3   5   9    11589.69    11086.20     77.07 o
  -2   5   9      309.53      388.63     18.57 o
  -1   5   9     1313.00     1290.35     25.31 o
   0   5   9     2249.81     1959.98     34.15 o
   1   5   9        6.97       12.24      9.86 o
   2   5   9     4457.53     4019.34     48.70 o
   3   5   9     1718.82     1583.37     26.20 o
   4   5   9      851.12      788.26     29.88 o
   5   5   9     6236.14     5994.39     58.71 o
   6   5   9     1468.92     1710.46     32.12 o
   7   5   9      471.51      527.14     24.38 o
   8   5   9     4292.83     4563.46     57.74 o
   9   5   9       24.42       48.81     22.15 o
  10   5   9       77.04       30.84     25.01 o
  11   5   9      152.38      132.74     28.31 o
  12   5   9        3.06       21.33     26.49 o
  13   5   9     1604.12     1500.98     48.12 o
  14   5   9      540.87      492.10     52.67 o
  15   5   9      810.92      967.01     81.63 o
  16   5   9       37.90      132.24     58.05 o
 -18   6   9      542.24      481.98     61.50 o
 -17   6   9      116.56      125.85     44.67 o
 -16   6   9      760.35      686.86     49.67 o
 -15   6   9     1685.05     1740.80     48.54 o
 -14   6   9     1026.63     1034.83     40.32 o
 -13   6   9     1241.00     1156.12     34.69 o
 -12   6   9      227.13      100.21     23.83 o
 -11   6   9     2058.26     2261.31     40.93 o
 -10   6   9      908.06      846.99     29.20 o
  -9   6   9      186.88      167.05     17.24 o
  -8   6   9     8572.78     9190.53     78.89 o
  -7   6   9       78.93       52.49     14.87 o
  -6   6   9     1100.82     1086.83     32.74 o
  -5   6   9      339.94      384.67     22.72 o
  -4   6   9     5410.41     5480.93     53.69 o
  -3   6   9      245.08      346.59     24.96 o
  -2   6   9        0.63        9.62     14.11 o
  -1   6   9     2646.45     3119.41     39.69 o
   0   6   9     1364.31     1458.20     33.43 o
   1   6   9     3893.12     3712.40     56.48 o
   2   6   9     2438.43     2270.01     32.50 o
   3   6   9      567.11      602.78     25.65 o
   4   6   9     3191.26     2925.88     39.54 o
   5   6   9     1568.57     1821.29     28.88 o
   6   6   9      112.40       73.75     18.14 o
   7   6   9     7296.45     7450.05     94.17 o
   8   6   9      230.17      277.30     27.23 o
   9   6   9       97.62       60.01     22.75 o
  10   6   9        9.71       15.39     24.36 o
  11   6   9     1300.89     1253.81     46.61 o
  12   6   9     3487.33     3497.38     63.73 o
  13   6   9     1368.65     1374.69     49.44 o
  14   6   9     1907.04     2046.39     86.50 o
  15   6   9     1153.02     1172.27     80.19 o
  16   6   9      138.17      331.78     62.67 o
 -18   7   9     2951.58     3112.48    106.61 o
 -17   7   9        0.15       14.15     34.00 o
 -16   7   9     2135.60     2100.51     63.56 o
 -15   7   9        0.72       18.52     24.15 o
 -14   7   9       30.20       26.04     23.51 o
 -13   7   9        1.17       26.96     21.85 o
 -12   7   9      398.04      405.90     23.52 o
 -11   7   9      506.87      433.90     32.40 o
 -10   7   9     3539.60     3700.77     48.35 o
  -9   7   9       40.67       88.45     15.93 o
  -8   7   9      106.02       95.02     14.85 o
  -7   7   9     4174.00     4328.56     45.99 o
  -6   7   9     1441.58     1767.40     34.79 o
  -5   7   9      453.55      473.46     18.32 o
  -4   7   9     7643.63     7660.14     55.98 o
  -3   7   9     6821.27     7326.81     69.50 o
  -2   7   9       38.47       61.92     14.82 o
  -1   7   9     2105.64     2468.68     42.62 o
   0   7   9     4117.03     3981.18     50.73 o
   1   7   9     2209.95     2596.53     65.95 o
   2   7   9     7650.99     8002.75     80.16 o
   3   7   9        2.16       10.17     12.36 o
   4   7   9     3143.92     3098.13     41.94 o
   5   7   9    12073.96    12146.18    104.24 o
   6   7   9     2352.17     2448.62     39.32 o
   7   7   9      212.72      209.60     24.95 o
   8   7   9     2959.30     3229.88     53.74 o
   9   7   9       16.79       12.35     22.27 o
  10   7   9      632.49      649.83     35.32 o
  11   7   9     1584.40     1319.42     46.26 o
  12   7   9      191.08      120.71     29.66 o
  13   7   9      776.81      664.73     46.76 o
  14   7   9     1584.57     1698.94     70.40 o
  15   7   9        6.02       53.49     46.86 o
  16   7   9       37.21       33.45     57.64 o
 -18   8   9      965.51     1069.14     81.08 o
 -17   8   9     1103.57     1173.63     53.09 o
 -16   8   9      740.17      671.83     35.54 o
 -15   8   9     3119.44     3100.01     58.82 o
 -14   8   9      105.56       53.98     22.77 o
 -13   8   9     2243.11     2192.19     43.37 o
 -12   8   9     2758.82     2546.11     56.32 o
 -11   8   9      697.06      743.92     33.31 o
 -10   8   9     4133.35     4803.23     72.40 o
  -9   8   9       25.16       65.48     19.02 o
  -8   8   9      305.49      331.32     19.76 o
  -7   8   9     1586.34     1522.96     33.62 o
  -6   8   9      231.77      294.88     15.37 o
  -5   8   9      520.61      461.57     30.26 o
  -4   8   9        3.25        8.51     12.57 o
  -3   8   9    12119.43    12063.40     87.55 o
  -2   8   9    12297.94    12995.02    104.29 o
  -1   8   9     1225.80     1132.29     25.58 o
   0   8   9      409.70      415.48     20.17 o
   1   8   9     8373.24     8348.29     56.59 o
   2   8   9     2325.62     2565.06     37.10 o
   3   8   9     6788.00     7089.39     92.84 o
   4   8   9     6560.57     6688.71     70.15 o
   5   8   9     5017.31     4916.98     55.89 o
   6   8   9     1431.68     1419.99     35.69 o
   7   8   9      206.51      325.07     36.33 o
   8   8   9     1014.24      906.90     31.09 o
   9   8   9      887.24      743.77     30.62 o
  10   8   9       34.04       45.42     25.42 o
  11   8   9     1617.38     1732.26     41.46 o
  12   8   9     3231.53     3118.26     78.75 o
  13   8   9      470.35      454.99     48.11 o
  14   8   9       94.65       96.47     48.64 o
  15   8   9      257.68      263.88     67.92 o
 -18   9   9       39.93        1.93     61.30 o
 -17   9   9     1173.10     1033.71     68.55 o
 -16   9   9     2263.82     2222.96     90.65 o
 -15   9   9      341.64      357.28     41.82 o
 -14   9   9      252.80      288.41     30.49 o
 -13   9   9      317.33      207.26     40.36 o
 -12   9   9     1226.54     1228.05     37.33 o
 -11   9   9     1018.04     1032.62     37.22 o
 -10   9   9      591.36      587.15     26.59 o
  -9   9   9       35.59       34.64     19.08 o
  -8   9   9       57.02       54.51     20.01 o
  -7   9   9       49.53       62.21     14.66 o
  -6   9   9     4472.63     4753.98     70.11 o
  -5   9   9      896.40      956.70     23.04 o
  -4   9   9      330.59      287.24     18.45 o
  -3   9   9     6124.31     6957.82     60.68 o
  -2   9   9     8478.56     7924.03     67.24 o
  -1   9   9      156.73       77.50     17.64 o
   0   9   9     3304.62     3223.98     52.25 o
   1   9   9     7715.41     7893.43     81.96 o
   2   9   9     2339.95     2382.13     34.30 o
   3   9   9       61.35       39.65     15.69 o
   4   9   9       20.62       56.51     12.45 o
   5   9   9     5689.70     5563.93     60.27 o
   6   9   9      130.00      180.11     22.72 o
   7   9   9      185.10      170.73     23.88 o
   8   9   9      601.21      705.61     30.09 o
   9   9   9      282.54      314.15     27.48 o
  10   9   9      320.68      248.46     30.20 o
  11   9   9       72.88       70.81     29.47 o
  12   9   9      178.89      153.23     36.38 o
  13   9   9       81.16       43.79     36.32 o
  14   9   9      258.73      213.56     50.85 o
  15   9   9      204.86      182.01     48.61 o
 -17  10   9     1117.16     1306.44     98.92 o
 -16  10   9     1398.77     1482.32     67.14 o
 -15  10   9       53.54       75.14     30.17 o
 -14  10   9       13.04       17.29     26.05 o
 -13  10   9      275.29      367.11     28.76 o
 -12  10   9      544.42      546.91     46.50 o
 -11  10   9        1.92       13.96     21.88 o
 -10  10   9        3.88       16.98     17.44 o
  -9  10   9      345.13      360.10     22.38 o
  -8  10   9      412.69      481.15     23.31 o
  -7  10   9     4480.64     4484.63     49.70 o
  -6  10   9       41.37       33.34     19.26 o
  -5  10   9      731.82      848.14     18.94 o
  -4  10   9      771.98      777.87     21.37 o
  -3  10   9       63.94       28.79     14.83 o
  -2  10   9      299.35      293.00     19.63 o
  -1  10   9     1483.99     1395.55     27.89 o
   0  10   9        4.12       18.26     15.03 o
   1  10   9     1798.92     1958.28     35.03 o
   2  10   9     3896.92     4024.52     37.19 o
   3  10   9        3.44       15.40     17.76 o
   4  10   9     6770.01     7027.52     77.13 o
   5  10   9     5942.40     5799.76     61.51 o
   6  10   9     6281.01     5965.97     69.46 o
   7  10   9      163.59      167.19     25.73 o
   8  10   9     6173.69     6710.31     93.84 o
   9  10   9     3386.58     3473.09     58.37 o
  10  10   9       76.73      106.01     30.62 o
  11  10   9     1642.41     1551.79     53.81 o
  12  10   9        1.28       15.32     32.99 o
  13  10   9      603.35      604.93     46.07 o
  14  10   9      531.68      500.65     59.09 o
  15  10   9      592.75      427.82     69.34 o
 -17  11   9     3863.66     4241.59    136.26 o
 -16  11   9     1566.32     1533.26     68.80 o
 -15  11   9        7.16        7.33     45.63 o
 -14  11   9     1123.01     1016.33     63.48 o
 -13  11   9      221.76      170.34     44.80 o
 -12  11   9      215.09      327.22     41.31 o
 -11  11   9     3136.91     3072.51     71.26 o
 -10  11   9        7.81       22.60     24.49 o
  -9  11   9      407.68      408.87     32.93 o
  -8  11   9     4020.36     4248.80     61.98 o
  -7  11   9     4451.39     4696.91     82.68 o
  -6  11   9       24.31       16.18     16.81 o
  -5  11   9     8507.49     8261.33     79.11 o
  -4  11   9      103.68       63.47     16.31 o
  -3  11   9     1245.92     1188.72     27.00 o
  -2  11   9     2248.66     1785.28     34.62 o
  -1  11   9      698.71      617.35     25.58 o
   0  11   9     1147.97     1330.17     35.74 o
   1  11   9     1782.26     1883.01     38.02 o
   2  11   9      834.10      941.97     28.21 o
   3  11   9     6573.31     6719.62     66.30 o
   4  11   9        7.90       11.35     18.10 o
   5  11   9    13289.59    12800.32    124.02 o
   6  11   9     1616.23     1763.54     42.25 o
   7  11   9      523.66      582.15     42.25 o
   8  11   9      621.32      719.32     33.02 o
   9  11   9     1307.66     1320.28     55.70 o
  10  11   9     1046.76      934.47     38.25 o
  11  11   9      180.90      145.63     34.85 o
  12  11   9     1326.55     1144.84     54.97 o
  13  11   9      843.17      764.53     54.85 o
  14  11   9      302.28      350.52     51.36 o
 -16  12   9     1320.92     1390.06    149.52 o
 -15  12   9        8.34       41.55     72.50 o
 -14  12   9      197.48      138.88     63.68 o
 -13  12   9     2618.42     2638.64    101.94 o
 -12  12   9       53.14       23.63     45.13 o
 -11  12   9      583.12      549.50     53.19 o
 -10  12   9     3760.59     3712.93     90.10 o
  -9  12   9     1957.17     1979.40     67.55 o
  -8  12   9       19.03       52.65     26.07 o
  -7  12   9      969.60      847.04     37.68 o
  -6  12   9     4275.08     3968.53     60.33 o
  -5  12   9      283.62      290.66     28.50 o
  -4  12   9     1100.64     1176.28     32.42 o
  -3  12   9      294.49      373.52     31.50 o
  -2  12   9     1496.44     1628.13     26.27 o
  -1  12   9     3245.99     3528.58     42.43 o
   0  12   9     1402.78     1271.23     27.64 o
   1  12   9     1376.85     1164.05     27.88 o
   2  12   9      743.34      743.53     30.51 o
   3  12   9     3383.00     3751.90     46.41 o
   4  12   9      974.84      911.09     32.91 o
   5  12   9      452.40      535.08     26.46 o
   6  12   9     1331.92     1203.94     34.06 o
   7  12   9      485.20      471.12     30.55 o
   8  12   9     1207.94     1145.60     34.78 o
   9  12   9     2268.76     2362.70     60.04 o
  10  12   9     1369.49     1140.06     41.39 o
  11  12   9     2391.20     2189.64     63.36 o
  12  12   9       66.61       53.93     40.67 o
  13  12   9     1145.09     1119.31     66.25 o
  14  12   9      753.97      642.86     55.41 o
 -16  13   9      606.24      699.95    130.31 o
 -15  13   9      760.90      842.04    105.84 o
 -14  13   9      453.92      478.57     82.03 o
 -13  13   9      170.68      204.57     63.52 o
 -12  13   9     2539.33     2678.18     98.83 o
 -11  13   9       38.92      109.64     45.71 o
 -10  13   9      259.42      283.96     49.23 o
  -9  13   9      666.24      723.12     61.03 o
  -8  13   9      718.66      653.43     50.45 o
  -7  13   9      761.59      874.26     48.39 o
  -6  13   9     2322.85     2433.16     47.90 o
  -5  13   9      588.32      537.57     23.68 o
  -4  13   9     1050.93      974.71     33.55 o
  -3  13   9      462.53      514.55     24.10 o
  -2  13   9     7044.13     7016.34     70.69 o
  -1  13   9      574.32      544.92     27.18 o
   0  13   9      251.04      227.72     22.30 o
   1  13   9       52.45       49.37     18.98 o
   2  13   9     1458.95     1264.20     33.04 o
   3  13   9      212.81      262.66     22.76 o
   4  13   9     2699.63     2946.16     54.76 o
   5  13   9      194.89      192.60     24.57 o
   6  13   9      378.66      331.23     30.44 o
   7  13   9       24.52       46.74     20.52 o
   8  13   9     4187.39     4194.14     64.25 o
   9  13   9      115.22       60.37     29.86 o
  10  13   9      117.96      144.73     33.71 o
  11  13   9        5.83       20.29     35.26 o
  12  13   9     1136.43     1255.47     54.67 o
  13  13   9      698.95      637.38     51.42 o
 -15  14   9     1021.79     1322.66    118.09 o
 -14  14   9        3.39       56.22     63.68 o
 -13  14   9      154.68      162.78     58.83 o
 -12  14   9       77.82       74.13     58.13 o
 -11  14   9      473.61      537.16     60.25 o
 -10  14   9     1013.36     1051.23     72.85 o
  -9  14   9     2132.84     2138.64     71.86 o
  -8  14   9      572.41      547.20     57.86 o
  -7  14   9       55.85       66.93     27.52 o
  -6  14   9      540.67      545.15     28.88 o
  -5  14   9     1385.98     1419.30     45.11 o
  -4  14   9        0.07       17.00     15.26 o
  -3  14   9      214.87      212.27     23.51 o
  -2  14   9      369.10      355.67     36.14 o
  -1  14   9     1231.91     1148.60     30.98 o
   0  14   9     1003.59     1012.94     38.16 o
   1  14   9      664.01      693.18     32.44 o
   2  14   9      100.21      170.53     22.80 o
   3  14   9        2.73       31.92     21.12 o
   4  14   9        3.30       16.63     22.26 o
   5  14   9     1823.31     1649.54     36.09 o
   6  14   9      197.90      149.25     29.19 o
   7  14   9      151.57      176.80     26.20 o
   8  14   9     1599.26     1566.59     48.62 o
   9  14   9     1604.30     1591.28     73.36 o
  10  14   9      367.31      289.32     40.67 o
  11  14   9     3038.41     3253.00     90.79 o
  12  14   9      226.73      211.10     38.30 o
 -14  15   9     1135.17     1111.72    254.14 o
 -13  15   9     1460.91     1588.13    111.29 o
 -12  15   9      203.31      270.86     62.22 o
 -11  15   9      250.00      254.96     71.25 o
 -10  15   9       39.33       41.37     48.65 o
  -9  15   9       59.82       47.92     42.70 o
  -8  15   9       20.17       42.17     42.24 o
  -7  15   9     2675.93     2644.62     66.08 o
  -6  15   9      108.87      120.77     24.33 o
  -5  15   9      116.99      126.66     22.46 o
  -4  15   9      708.28      689.57     30.27 o
  -3  15   9     3134.85     3048.12     57.13 o
  -2  15   9     5062.96     4766.52     88.67 o
  -1  15   9     2794.68     2564.31     51.53 o
   0  15   9      926.96      943.04     36.25 o
   1  15   9        7.01       44.13     21.74 o
   2  15   9      348.80      377.47     28.13 o
   3  15   9     6255.81     5984.37     76.31 o
   4  15   9       31.25       23.06     23.40 o
   5  15   9       41.87       28.63     23.72 o
   6  15   9      474.45      420.13     33.83 o
   7  15   9       69.60       36.43     28.05 o
   8  15   9     2843.37     2731.08     71.43 o
   9  15   9      255.05      211.62     38.08 o
  10  15   9     1011.08     1019.79     51.09 o
  11  15   9        6.59       66.58     33.70 o
  12  15   9      531.52      670.12     77.97 o
 -14  16   9      548.19      595.49     94.24 o
 -13  16   9      960.77     1017.84    105.49 o
 -12  16   9      735.53      759.59     77.84 o
 -11  16   9       40.47       95.12     53.01 o
 -10  16   9      117.94       89.31     52.79 o
  -9  16   9       68.20       36.02     43.74 o
  -8  16   9      149.76      160.63     52.81 o
  -7  16   9        9.93       39.23     32.66 o
  -6  16   9       93.69       50.55     24.65 o
  -5  16   9      894.63      871.12     37.17 o
  -4  16   9       11.27       38.06     19.35 o
  -3  16   9      356.85      292.52     32.25 o
  -2  16   9     6552.49     6431.41     80.05 o
  -1  16   9      638.58      585.98     34.44 o
   0  16   9     3368.89     3448.43     58.31 o
   1  16   9     2786.72     2814.07     47.67 o
   2  16   9      623.49      601.09     30.19 o
   3  16   9      266.85      316.57     24.75 o
   4  16   9     4655.90     4414.70     63.52 o
   5  16   9      165.95      218.96     36.35 o
   6  16   9     2359.59     2619.79     59.32 o
   7  16   9       20.28       24.94     31.26 o
   8  16   9     1715.42     1772.83     57.57 o
   9  16   9      706.21      724.04     47.99 o
  10  16   9      170.25      156.41     42.55 o
  11  16   9     1286.33     1238.89     78.67 o
 -13  17   9      312.65      356.96     91.65 o
 -12  17   9      222.69      170.93     80.79 o
 -11  17   9      103.41      107.99     54.18 o
 -10  17   9      663.71      756.43     78.49 o
  -9  17   9      431.12      493.36     61.67 o
  -8  17   9       19.77       39.32     46.80 o
  -7  17   9       16.90       17.57     39.58 o
  -6  17   9      483.89      617.59     56.01 o
  -5  17   9        4.31       17.01     29.10 o
  -4  17   9      127.16      160.49     28.72 o
  -3  17   9      908.84      884.41     33.20 o
  -2  17   9      404.97      402.67     35.15 o
  -1  17   9      917.66      909.48     33.90 o
   0  17   9     2040.00     2181.55     48.24 o
   1  17   9     4190.38     4121.69     59.66 o
   2  17   9      198.73      176.84     24.47 o
   3  17   9     4233.61     3850.48     62.03 o
   4  17   9      468.08      510.38     32.43 o
   5  17   9     5687.83     5324.70     88.22 o
   6  17   9      718.24      788.15     45.06 o
   7  17   9      807.82      877.87     52.72 o
   8  17   9     1086.02     1163.30     72.24 o
   9  17   9      727.54      685.04     48.28 o
  10  17   9        2.46        9.48     50.67 o
 -12  18   9     2716.52     2443.81    147.81 o
 -11  18   9       52.39       29.94     61.27 o
 -10  18   9        1.98       25.36     60.92 o
  -9  18   9      306.24      386.24     75.99 o
  -8  18   9     2104.97     1855.12     96.96 o
  -7  18   9      115.58      104.06     52.39 o
  -6  18   9      202.23       99.10     48.83 o
  -5  18   9      222.80      197.68     38.71 o
  -4  18   9       31.69       12.61     26.23 o
  -3  18   9      210.53      208.06     27.00 o
  -2  18   9      106.66      117.32     24.87 o
  -1  18   9        1.47       38.66     23.26 o
   0  18   9     1406.02     1442.05     49.93 o
   1  18   9       10.74       35.84     28.56 o
   2  18   9     5640.11     5220.74     78.95 o
   3  18   9      303.27      306.24     32.55 o
   4  18   9     1918.99     1993.68     64.62 o
   5  18   9     1378.86     1561.28     51.63 o
   6  18   9      741.33      711.14     45.36 o
   7  18   9      102.97      112.11     37.71 o
   8  18   9      670.82      748.62     64.34 o
   9  18   9      330.23      325.39     74.97 o
 -10  19   9      228.79      290.67     75.62 o
  -9  19   9     1488.17     1575.11    105.82 o
  -8  19   9       50.58      153.27     65.39 o
  -7  19   9      376.93      359.42     71.13 o
  -6  19   9       57.32       66.07     59.60 o
  -5  19   9        2.65       31.29     41.33 o
  -4  19   9      242.80      249.65     44.41 o
  -3  19   9       36.99       91.49     31.13 o
  -2  19   9      254.96      237.26     43.03 o
  -1  19   9       56.11       46.92     37.45 o
   0  19   9       15.35       26.47     29.73 o
   1  19   9     2095.15     2171.65     71.69 o
   2  19   9        8.24       14.55     31.56 o
   3  19   9      649.38      639.36     45.44 o
   4  19   9     1116.81     1047.50     71.26 o
   5  19   9     1884.99     2127.65     84.46 o
   6  19   9       18.78       57.99     38.78 o
   7  19   9      240.13      264.07     46.15 o
   8  19   9      775.16      740.52     87.58 o
  -9  20   9      501.61      460.50     79.05 o
  -8  20   9       58.34      181.45     80.80 o
  -7  20   9      268.85      222.02     75.40 o
  -6  20   9       91.34       69.29     65.02 o
  -5  20   9      984.20     1108.89    102.79 o
  -4  20   9       37.79       38.33     61.19 o
  -3  20   9     2790.47     3211.43     84.25 o
  -2  20   9      447.12      416.97     42.26 o
  -1  20   9     1206.37     1156.19     59.85 o
   0  20   9        0.71       35.67     30.28 o
   1  20   9     1973.46     2059.30     65.96 o
   2  20   9      779.15      774.76     53.70 o
   3  20   9       38.46       11.77     38.25 o
   4  20   9     1714.68     1714.15     79.75 o
   5  20   9      220.50      316.23     47.42 o
   6  20   9       44.34       59.49     39.33 o
  -7  21   9      136.00      156.26     90.85 o
  -6  21   9      233.81      536.24    149.49 o
  -5  21   9      431.41      456.00    133.21 o
  -4  21   9      384.93      248.15     93.19 o
  -3  21   9      596.64      764.91     61.86 o
  -2  21   9     1596.28     1462.94     80.66 o
  -1  21   9       67.25       59.75     51.74 o
   0  21   9      888.24      873.28     57.08 o
   1  21   9       13.19       17.14     36.96 o
   2  21   9      560.93      410.21     44.58 o
   3  21   9     1232.18     1253.46     60.73 o
   4  21   9        2.28       32.19     44.32 o
  -4  22   9     1766.86     1650.55    194.95 o
  -3  22   9       57.07       73.01    113.08 o
  -2  22   9      347.00      381.48     68.17 o
  -1  22   9      520.59      376.89     82.30 o
   0  22   9       30.09      121.69     51.82 o
   1  22   9      116.09      114.47     41.71 o
 -18   0  10        9.50       27.55     57.22 o
 -16   0  10       71.99       58.48     42.80 o
 -14   0  10      438.00      391.22     42.91 o
 -12   0  10     3100.97     3349.81     75.22 o
 -10   0  10      253.13      229.44     32.11 o
  -8   0  10      619.30      616.87     35.22 o
  -6   0  10    14974.84    13502.32    163.25 o
  -4   0  10      976.84      651.86     26.16 o
  -2   0  10     3025.28     3034.30     61.40 o
   0   0  10    24756.41    25552.28    235.24 o
   2   0  10       24.76       27.92     24.48 o
   4   0  10     1367.07     1118.05     55.89 o
   6   0  10     5386.53     5023.08     76.85 o
   8   0  10    10541.00    10952.05    139.18 o
  10   0  10    11909.87    11510.05    176.93 o
  12   0  10     1304.04     1459.13     79.99 o
  14   0  10     2831.06     2884.09    305.72 o
  16   0  10       56.39       95.59     98.82 o
 -19   1  10      105.31      105.88     49.99 o
 -18   1  10      109.27       46.77     43.56 o
 -17   1  10      416.07      322.12     45.28 o
 -16   1  10        1.89       18.50     30.55 o
 -15   1  10     1599.67     1517.06     44.21 o
 -14   1  10      211.00      186.19     26.54 o
 -13   1  10      823.82      953.74     35.06 o
 -12   1  10        3.74       29.53     22.24 o
 -11   1  10     3646.50     3761.79     93.09 o
 -10   1  10       29.72       44.80     16.79 o
  -9   1  10     6645.33     6907.25     61.62 o
  -8   1  10     2392.01     2801.81     35.94 o
  -7   1  10    23836.87    24603.70    172.82 o
  -6   1  10    11834.04    12982.44    123.04 o
  -5   1  10     2177.51     2555.34     33.61 o
  -4   1  10    41048.88    41133.94    255.21 o
  -3   1  10        7.45       33.08     19.21 o
  -2   1  10    12811.48    13598.90    152.89 o
  -1   1  10      601.32      712.05     21.68 o
   0   1  10       13.33       32.31     14.94 o
   1   1  10     3408.07     3174.67     44.46 o
   2   1  10     1671.82     1699.86     29.77 o
   3   1  10      259.47      294.41     19.87 o
   4   1  10        1.27        6.88     18.67 o
   5   1  10     1155.40     1200.55     26.40 o
   6   1  10       91.73       89.63     23.76 o
   7   1  10      693.66      579.61     23.13 o
   8   1  10        5.29       14.16     21.54 o
   9   1  10     1084.75     1255.05     36.75 o
  10   1  10     1093.86     1113.60     41.21 o
  11   1  10       15.54       16.69     22.38 o
  12   1  10       76.55       74.85     29.94 o
  13   1  10      122.81      107.11     26.60 o
  14   1  10      432.16      338.73     59.72 o
  15   1  10     3386.39     3797.59    134.84 o
  16   1  10        0.67       45.92     58.62 o
 -19   2  10       84.69       52.35     46.89 o
 -18   2  10      504.67      444.86     52.45 o
 -17   2  10      574.20      559.13     51.13 o
 -16   2  10     1790.21     1691.29     52.55 o
 -15   2  10     1387.19     1561.29     43.71 o
 -14   2  10     1455.43     1513.90     43.02 o
 -13   2  10      989.67     1099.09     35.71 o
 -12   2  10      353.81      341.76     27.91 o
 -11   2  10      947.48      981.49     31.13 o
 -10   2  10    10990.15    10829.34     82.89 o
  -9   2  10        0.18       21.72     16.09 o
  -8   2  10     2000.40     2055.10     39.22 o
  -7   2  10       25.71       21.75     10.94 o
  -6   2  10    16583.82    17035.67    115.65 o
  -5   2  10     3046.27     2875.12     52.86 o
  -4   2  10     1275.46     1357.82     31.65 o
  -3   2  10     9761.23     9797.69     58.60 o
  -2   2  10     3596.32     3923.15     44.09 o
  -1   2  10    21172.73    20679.98    131.93 o
   0   2  10       37.42       33.33     15.11 o
   1   2  10     4583.55     4648.53     47.91 o
   2   2  10      213.31      250.81     25.75 o
   3   2  10     4357.27     4218.02     64.28 o
   4   2  10    12449.45    12887.87     99.03 o
   5   2  10      207.56      271.77     18.74 o
   6   2  10      780.47      742.03     28.59 o
   7   2  10        2.73       16.27     17.43 o
   8   2  10     5380.60     6103.90     69.81 o
   9   2  10     5915.42     5860.25     75.25 o
  10   2  10     2117.21     2046.35     49.57 o
  11   2  10     5316.94     5435.30     83.95 o
  12   2  10      478.12      412.27     36.10 o
  13   2  10     1071.90     1105.42     46.59 o
  14   2  10      197.04      170.82     53.82 o
  15   2  10        7.12       46.52     55.76 o
  16   2  10      485.86      504.14     70.12 o
 -19   3  10      486.93      660.13     61.06 o
 -18   3  10        9.89       43.61     40.38 o
 -17   3  10      108.13      155.06     41.29 o
 -16   3  10      369.34      372.43     36.43 o
 -15   3  10      405.44      401.78     29.52 o
 -14   3  10     1719.69     1773.78     42.73 o
 -13   3  10      472.39      435.81     29.26 o
 -12   3  10     4765.23     4868.14     62.40 o
 -11   3  10        3.81       14.20     16.81 o
 -10   3  10     5812.79     6108.31     63.19 o
  -9   3  10     3082.31     3247.41     44.96 o
  -8   3  10      404.67      405.23     20.05 o
  -7   3  10    13647.46    14689.15    107.36 o
  -6   3  10    11438.81    11913.54     77.79 o
  -5   3  10     2422.73     2053.59     32.47 o
  -4   3  10      262.59      200.93     19.42 o
  -3   3  10        4.95       11.31     21.47 o
  -2   3  10    13098.42    12877.70    110.99 o
  -1   3  10      271.27      191.38     22.21 o
   0   3  10       45.20       71.12     12.28 o
   1   3  10     1160.99     1244.86     27.10 o
   2   3  10    22617.61    23765.57    141.62 o
   3   3  10     1864.64     1902.35     45.60 o
   4   3  10      369.96      458.43     20.42 o
   5   3  10     5892.87     6800.81     88.83 o
   6   3  10      293.89      229.96     21.34 o
   7   3  10      101.21      183.50     15.14 o
   8   3  10     1339.69     1475.29     33.68 o
   9   3  10     3359.42     3287.11     62.43 o
  10   3  10     3666.38     3904.45     71.54 o
  11   3  10     6285.82     6023.99     75.93 o
  12   3  10      643.92      681.48     36.27 o
  13   3  10      517.12      322.41     33.49 o
  14   3  10       75.21       44.08     41.77 o
  15   3  10        0.62        8.49     54.22 o
  16   3  10        2.75       24.53     58.78 o
 -19   4  10      933.02      856.49     64.73 o
 -18   4  10      203.55      186.08     55.07 o
 -17   4  10      492.22      425.83     45.14 o
 -16   4  10     1941.48     1959.30     54.73 o
 -15   4  10      273.00      271.42     36.33 o
 -14   4  10     1424.12     1331.59     36.57 o
 -13   4  10     3878.98     3618.08     66.00 o
 -12   4  10      520.75      558.34     32.07 o
 -11   4  10       19.09       25.87     11.96 o
 -10   4  10      305.53      314.34     22.10 o
  -9   4  10        4.78       20.45     16.44 o
  -8   4  10        0.42       23.13     12.63 o
  -7   4  10      178.12      132.30     22.86 o
  -6   4  10     2864.25     2453.47     37.26 o
  -5   4  10     5385.59     5316.88     62.73 o
  -4   4  10      208.29      184.41     24.17 o
  -3   4  10     1802.07     1645.95     33.57 o
  -2   4  10     1111.97     1446.49     27.62 o
  -1   4  10    14080.76    13775.93     96.23 o
   0   4  10      699.79     1060.43     35.95 o
   1   4  10    18204.42    18321.47    148.09 o
   2   4  10      187.88      191.88     19.23 o
   3   4  10     6404.01     6309.56     54.05 o
   4   4  10     2963.50     3017.36     50.12 o
   5   4  10      207.82      163.39     22.66 o
   6   4  10       36.24       16.06     13.84 o
   7   4  10      133.65      111.38     21.81 o
   8   4  10      220.69      152.78     18.31 o
   9   4  10      391.75      439.32     27.60 o
  10   4  10      158.07      125.30     27.63 o
  11   4  10     4282.57     4167.71     70.13 o
  12   4  10      198.22      148.11     30.42 o
  13   4  10      443.99      529.66     40.62 o
  14   4  10      796.91      676.23     64.61 o
  15   4  10        8.15       15.64     54.26 o
  16   4  10      217.12      383.66    100.32 o
 -18   5  10      222.39      209.61     55.83 o
 -17   5  10      951.72      765.52     67.31 o
 -16   5  10     1154.78     1207.32     48.46 o
 -15   5  10      155.63      158.56     20.44 o
 -14   5  10      593.26      587.46     28.61 o
 -13   5  10        1.34       17.34     17.43 o
 -12   5  10      178.39      222.93     27.77 o
 -11   5  10        2.19       12.46     16.76 o
 -10   5  10      826.41      775.36     26.35 o
  -9   5  10      595.83      603.35     20.31 o
  -8   5  10       10.02       16.42     13.32 o
  -7   5  10     1810.79     1840.91     29.26 o
  -6   5  10     3748.07     3664.91     47.73 o
  -5   5  10     3614.90     3617.28     55.54 o
  -4   5  10      142.83      171.60     17.41 o
  -3   5  10     4610.49     4421.10     47.12 o
  -2   5  10    20430.76    20357.62    116.35 o
  -1   5  10     1157.90     1262.26     23.03 o
   0   5  10      120.83       95.74     15.17 o
   1   5  10     1684.46     1337.38     44.94 o
   2   5  10     4636.44     4853.06     56.92 o
   3   5  10        4.63       22.26     16.51 o
   4   5  10     6381.16     6411.52     76.63 o
   5   5  10     1595.64     1505.03     50.74 o
   6   5  10     1245.02     1249.10     26.65 o
   7   5  10     4024.29     4015.91     71.12 o
   8   5  10     2781.73     2823.52     55.14 o
   9   5  10        3.93       28.59     24.48 o
  10   5  10      341.28      306.83     29.09 o
  11   5  10       13.46       20.89     26.99 o
  12   5  10      810.23      833.16     37.59 o
  13   5  10      393.38      328.55     42.77 o
  14   5  10        4.20        0.10     43.75 o
  15   5  10       82.22      109.28     62.35 o
  16   5  10      362.98      286.59     65.80 o
 -18   6  10     3493.92     3530.67    146.92 o
 -17   6  10     1193.98     1223.17     65.06 o
 -16   6  10     1605.59     1708.41     59.70 o
 -15   6  10      390.78      358.52     30.02 o
 -14   6  10     3151.41     3417.43     63.26 o
 -13   6  10       31.60       23.72     25.28 o
 -12   6  10     3228.14     3141.92     57.15 o
 -11   6  10     1515.69     1462.64     33.31 o
 -10   6  10      775.54      753.42     29.94 o
  -9   6  10      464.89      460.48     20.20 o
  -8   6  10     2074.84     1841.94     34.06 o
  -7   6  10      133.37      124.48     13.11 o
  -6   6  10     2027.90     1941.68     27.57 o
  -5   6  10     2165.46     2321.64     31.20 o
  -4   6  10     5949.33     6828.95     69.21 o
  -3   6  10    18412.69    19529.87    150.27 o
  -2   6  10      945.20     1087.98     29.30 o
  -1   6  10     1485.29     1666.73     39.93 o
   0   6  10     1412.69     1657.31     34.75 o
   1   6  10    17875.88    18236.20    127.75 o
   2   6  10     1707.54     1751.64     36.50 o
   3   6  10     4240.37     4724.54     60.37 o
   4   6  10     1486.42     1411.80     38.68 o
   5   6  10     1676.89     1805.57     38.67 o
   6   6  10     6538.62     6151.91     76.61 o
   7   6  10      682.12      657.43     26.32 o
   8   6  10     5365.69     5405.54     71.94 o
   9   6  10       90.61      129.52     25.08 o
  10   6  10      332.67      295.28     31.12 o
  11   6  10       49.99       26.65     27.90 o
  12   6  10      267.54      378.58     33.34 o
  13   6  10       30.46       29.64     34.92 o
  14   6  10     1160.93     1123.68     70.07 o
  15   6  10        4.07        4.57     51.99 o
 -18   7  10      291.73      288.04     52.61 o
 -17   7  10     1483.01     1390.01     68.84 o
 -16   7  10      161.27      150.28     35.75 o
 -15   7  10       74.85       58.56     26.84 o
 -14   7  10       82.67       67.79     25.13 o
 -13   7  10       68.06      113.06     24.63 o
 -12   7  10      926.90      817.35     30.09 o
 -11   7  10        7.81       43.78     19.96 o
 -10   7  10      758.19      991.90     32.34 o
  -9   7  10     3702.07     3656.40     45.18 o
  -8   7  10       15.84       27.43     15.61 o
  -7   7  10     1297.25     1175.31     31.99 o
  -6   7  10     4778.72     4904.87     59.48 o
  -5   7  10     1554.00     1614.68     32.01 o
  -4   7  10     2370.45     2202.90     44.17 o
  -3   7  10        4.21       36.71     14.43 o
  -2   7  10     1630.46     1703.64     31.68 o
  -1   7  10     1843.32     1838.76     33.10 o
   0   7  10      670.82      628.48     28.36 o
   1   7  10        1.22       20.18     15.93 o
   2   7  10     3541.28     3696.86     64.43 o
   3   7  10      213.44      157.46     21.75 o
   4   7  10      311.81      374.29     19.16 o
   5   7  10       47.87       72.17     18.37 o
   6   7  10       80.45       57.22     22.78 o
   7   7  10     6180.50     6041.70     68.63 o
   8   7  10      292.40      272.18     33.95 o
   9   7  10     1211.14     1218.56     40.31 o
  10   7  10     1372.71     1580.46     51.72 o
  11   7  10     1094.93     1029.72     42.74 o
  12   7  10       92.46       60.42     29.91 o
  13   7  10     1547.75     1594.60     73.39 o
  14   7  10       37.13       32.14     47.35 o
  15   7  10      162.11       67.31     56.69 o
 -18   8  10      230.81      209.10     45.18 o
 -17   8  10      799.91      845.83     51.75 o
 -16   8  10       51.99       31.20     27.06 o
 -15   8  10     1352.14     1260.64     41.38 o
 -14   8  10      236.86      293.17     39.59 o
 -13   8  10     3029.19     2870.40     47.61 o
 -12   8  10       40.70       39.24     21.17 o
 -11   8  10      337.49      382.28     21.92 o
 -10   8  10       19.46       20.98     16.94 o
  -9   8  10     3133.40     3176.62     43.26 o
  -8   8  10     1507.64     1371.77     27.86 o
  -7   8  10        1.27       19.69     14.71 o
  -6   8  10     2344.10     2451.86     41.09 o
  -5   8  10     4735.16     4413.97     49.38 o
  -4   8  10      724.98      528.26     22.24 o
  -3   8  10    10807.11    10495.87     87.15 o
  -2   8  10      175.60      270.71     21.22 o
  -1   8  10     1471.71     1780.51     28.42 o
   0   8  10     1589.97     1667.17     31.21 o
   1   8  10     3487.10     3245.34     43.57 o
   2   8  10     1034.74     1034.29     28.68 o
   3   8  10     1376.08     1386.82     37.36 o
   4   8  10     1045.77      856.20     25.69 o
   5   8  10      305.02      281.63     26.10 o
   6   8  10     5165.42     5284.39     59.87 o
   7   8  10        1.87       48.31     22.28 o
   8   8  10     1091.28      978.78     37.61 o
   9   8  10      249.77      199.50     27.79 o
  10   8  10       61.95       23.96     25.73 o
  11   8  10     3426.48     3337.65     65.93 o
  12   8  10       85.11       80.06     35.23 o
  13   8  10      104.66       25.62     41.57 o
  14   8  10       23.73       96.01     49.07 o
  15   8  10      276.98      240.38     65.38 o
 -17   9  10       55.14      126.65     48.85 o
 -16   9  10     2771.76     2671.46     92.29 o
 -15   9  10      111.55       93.09     31.71 o
 -14   9  10      290.32      300.89     34.40 o
 -13   9  10      200.88      189.63     27.27 o
 -12   9  10     2694.24     3087.96     61.07 o
 -11   9  10     2588.98     2497.82     57.29 o
 -10   9  10     4217.84     4012.88     56.71 o
  -9   9  10     1036.57     1034.83     35.52 o
  -8   9  10     1832.00     1792.88     36.41 o
  -7   9  10      687.77      590.75     23.22 o
  -6   9  10     1566.93     1613.64     36.48 o
  -5   9  10      707.10      729.35     24.24 o
  -4   9  10        4.04       13.25     13.14 o
  -3   9  10      693.07      698.71     23.87 o
  -2   9  10     1314.38     1131.84     26.27 o
  -1   9  10     1512.19     1413.20     30.02 o
   0   9  10       91.99       83.96     18.09 o
   1   9  10      297.89      247.45     27.96 o
   2   9  10     4773.87     4373.80     66.74 o
   3   9  10      617.48      658.01     23.29 o
   4   9  10       52.61       80.89     13.78 o
   5   9  10     3783.55     3912.57     54.98 o
   6   9  10        0.53       25.13     21.53 o
   7   9  10      518.81      498.23     27.83 o
   8   9  10     1924.30     1710.71     48.16 o
   9   9  10      146.76      168.84     30.78 o
  10   9  10      371.06      417.14     37.74 o
  11   9  10      663.82      717.54     41.20 o
  12   9  10      673.80      742.49     53.65 o
  13   9  10        1.18       19.43     40.76 o
  14   9  10       54.19       66.49     45.03 o
 -17  10  10        2.82       30.61     44.30 o
 -16  10  10      500.23      540.04     50.31 o
 -15  10  10      252.08      297.18     43.68 o
 -14  10  10     1098.82     1057.54     50.76 o
 -13  10  10     2008.29     2034.03     47.11 o
 -12  10  10      286.06      330.16     30.42 o
 -11  10  10     1100.59     1157.91     38.96 o
 -10  10  10     1082.67     1096.95     45.10 o
  -9  10  10      389.36      365.13     25.78 o
  -8  10  10      234.05      211.57     20.00 o
  -7  10  10       20.94       25.00     21.01 o
  -6  10  10      246.80      259.73     18.83 o
  -5  10  10      123.79      110.30     16.70 o
  -4  10  10       45.15       28.18     15.21 o
  -3  10  10     1098.13      997.32     24.22 o
  -2  10  10     2995.56     2729.41     40.28 o
  -1  10  10       64.41      149.70     16.60 o
   0  10  10     2353.38     2372.21     36.54 o
   1  10  10     1573.09     1689.61     32.40 o
   2  10  10      658.33      589.76     21.77 o
   3  10  10     2281.30     2062.62     36.54 o
   4  10  10     2354.23     2360.24     45.33 o
   5  10  10      512.44      645.35     29.89 o
   6  10  10      853.24      851.98     36.77 o
   7  10  10     2105.12     2209.10     43.46 o
   8  10  10     1825.04     1701.77     42.92 o
   9  10  10     3422.25     3125.83     62.14 o
  10  10  10     1962.99     2115.05     52.13 o
  11  10  10     6261.52     6476.80    104.24 o
  12  10  10      126.67      115.67     38.73 o
  13  10  10     1311.99     1316.76     66.97 o
  14  10  10      349.91      472.13     57.90 o
 -16  11  10        7.75        1.27     35.05 o
 -15  11  10       90.58       82.12     53.53 o
 -14  11  10      137.06      155.33     48.73 o
 -13  11  10      535.41      563.88     55.14 o
 -12  11  10     8590.76     8228.40    128.91 o
 -11  11  10     3387.76     3385.20     99.08 o
 -10  11  10     2476.28     2376.38     62.23 o
  -9  11  10     1135.13     1179.86     34.34 o
  -8  11  10       24.85       45.89     21.85 o
  -7  11  10        0.23       12.33     17.70 o
  -6  11  10      260.55      223.91     18.68 o
  -5  11  10     1572.49     1522.72     35.74 o
  -4  11  10     4294.07     4367.03     56.50 o
  -3  11  10        3.65        9.22     14.62 o
  -2  11  10     2010.25     1992.96     39.74 o
  -1  11  10        0.68       19.55     15.31 o
   0  11  10     2071.66     2050.57     37.55 o
   1  11  10      672.44      685.18     25.58 o
   2  11  10      486.34      506.84     21.94 o
   3  11  10       23.96        4.96     19.93 o
   4  11  10        9.96       22.75     21.80 o
   5  11  10       30.00       68.91     19.86 o
   6  11  10      109.96       79.12     23.32 o
   7  11  10        0.61       16.29     25.23 o
   8  11  10     2450.84     2646.08     58.14 o
   9  11  10      249.94      239.42     35.23 o
  10  11  10     5789.95     5593.23     93.76 o
  11  11  10       15.33       36.78     37.19 o
  12  11  10     1579.99     1471.44     57.00 o
  13  11  10      602.18      667.04     59.00 o
  14  11  10      807.08      721.83     62.00 o
 -16  12  10      853.41      650.66    117.80 o
 -15  12  10     3205.40     2934.55    230.45 o
 -14  12  10      986.09     1090.28     95.65 o
 -13  12  10      423.72      454.62     76.09 o
 -12  12  10      191.10      262.60     51.33 o
 -11  12  10     1975.02     1909.25     73.41 o
 -10  12  10       76.97       98.19     45.68 o
  -9  12  10     1141.69     1181.78     69.76 o
  -8  12  10       62.74       47.49     26.63 o
  -7  12  10     1883.71     1859.31     36.84 o
  -6  12  10     1451.06     1321.53     36.97 o
  -5  12  10     3546.79     3365.12     43.01 o
  -4  12  10        1.21       16.78     17.31 o
  -3  12  10     2905.38     3286.23     48.48 o
  -2  12  10      391.89      403.10     24.29 o
  -1  12  10     4896.08     4865.53     54.51 o
   0  12  10     1692.16     1915.13     36.13 o
   1  12  10       31.46       20.01     20.28 o
   2  12  10      295.15      152.68     21.34 o
   3  12  10       74.35       47.56     19.39 o
   4  12  10      477.93      574.90     39.77 o
   5  12  10       80.34      106.94     24.72 o
   6  12  10     2826.38     2888.11     50.63 o
   7  12  10      207.80      153.05     26.75 o
   8  12  10      423.98      403.52     34.09 o
   9  12  10     4461.25     4490.63     77.79 o
  10  12  10       37.59       51.35     33.13 o
  11  12  10     1985.95     1764.59     66.19 o
  12  12  10      113.28      122.92     40.72 o
  13  12  10     1769.22     1999.21     77.44 o
 -15  13  10      263.67      239.59     87.26 o
 -14  13  10     1049.32     1038.45     99.35 o
 -13  13  10      233.32      260.30     63.81 o
 -12  13  10        1.71       21.25     52.95 o
 -11  13  10     2127.69     2220.54     88.42 o
 -10  13  10      613.77      629.93     59.85 o
  -9  13  10     2409.06     2343.81     82.10 o
  -8  13  10        8.01       20.12     26.19 o
  -7  13  10      205.23      270.12     28.29 o
  -6  13  10        0.15       12.26     18.96 o
  -5  13  10      104.79      131.01     20.04 o
  -4  13  10     1781.66     2016.58     37.52 o
  -3  13  10       70.43       52.11     22.58 o
  -2  13  10     1288.79     1354.18     36.32 o
  -1  13  10      121.24      105.39     22.08 o
   0  13  10     1078.56     1188.12     30.72 o
   1  13  10     2005.47     1960.05     45.97 o
   2  13  10      370.23      416.20     23.13 o
   3  13  10     4402.49     4200.96     55.42 o
   4  13  10      273.82      209.58     27.88 o
   5  13  10     3334.23     3797.88     67.40 o
   6  13  10     1174.63     1090.88     39.02 o
   7  13  10       62.08       55.27     21.29 o
   8  13  10     6122.68     5970.71     81.00 o
   9  13  10      116.68      114.53     33.60 o
  10  13  10        2.52       18.12     37.26 o
  11  13  10       41.11      129.30     42.55 o
  12  13  10        0.69        7.29     43.12 o
  13  13  10       49.50      151.28     75.66 o
 -15  14  10        3.44       14.50     74.27 o
 -14  14  10      444.61      420.49     96.84 o
 -13  14  10       83.28       95.37     64.07 o
 -12  14  10      608.74      630.07     75.69 o
 -11  14  10     2778.16     2671.28     92.19 o
 -10  14  10     1687.26     1769.85    102.98 o
  -9  14  10      186.27      252.49     46.54 o
  -8  14  10       49.61       32.22     37.19 o
  -7  14  10     1876.54     2081.97     71.70 o
  -6  14  10     1419.50     1341.29     38.05 o
  -5  14  10       46.44       39.28     23.31 o
  -4  14  10      617.49      651.48     29.62 o
  -3  14  10     1174.13     1103.60     39.09 o
  -2  14  10     2617.91     2561.00     55.11 o
  -1  14  10        0.92       11.23     18.09 o
   0  14  10     1088.52     1114.53     32.55 o
   1  14  10     1711.55     1656.33     41.78 o
   2  14  10      377.35      419.94     30.43 o
   3  14  10      247.07      261.44     23.81 o
   4  14  10     3042.87     3431.07     65.69 o
   5  14  10     1136.24      958.29     36.31 o
   6  14  10       27.71       37.20     25.58 o
   7  14  10      114.87       96.68     30.48 o
   8  14  10     2248.73     2184.48     54.41 o
   9  14  10      166.88      125.11     35.89 o
  10  14  10       99.04      139.74     42.52 o
  11  14  10      285.49      316.67     46.48 o
  12  14  10       88.38       94.55     43.30 o
 -14  15  10       29.81       35.81     74.71 o
 -13  15  10      434.96      325.76     77.02 o
 -12  15  10     1687.04     1727.26     93.31 o
 -11  15  10       30.67       91.90     55.25 o
 -10  15  10     1647.09     1643.44     84.58 o
  -9  15  10     2990.67     3256.44     87.49 o
  -8  15  10     1706.52     1628.61     60.44 o
  -7  15  10      749.86      745.74     44.10 o
  -6  15  10      527.88      625.07     33.24 o
  -5  15  10     1134.48     1030.70     34.79 o
  -4  15  10      622.57      552.78     29.65 o
  -3  15  10     2957.01     2885.52     55.08 o
  -2  15  10      557.33      484.37     26.63 o
  -1  15  10        3.92       22.99     17.46 o
   0  15  10      137.32      101.21     23.23 o
   1  15  10     1504.22     1554.24     43.95 o
   2  15  10       14.84       23.37     22.78 o
   3  15  10      142.66      111.85     23.97 o
   4  15  10      639.44      656.55     36.45 o
   5  15  10       21.54       56.14     25.01 o
   6  15  10     1308.62     1035.57     46.06 o
   7  15  10       13.47       32.99     30.76 o
   8  15  10      662.23      705.96     45.30 o
   9  15  10       52.38       45.61     38.27 o
  10  15  10      548.27      549.30     53.76 o
  11  15  10       86.76      135.80     40.32 o
 -13  16  10     1465.43     1408.85    106.75 o
 -12  16  10      777.35      987.10    105.72 o
 -11  16  10     1799.76     1646.29    106.99 o
 -10  16  10       35.84       34.86     54.17 o
  -9  16  10      224.24      321.10     58.62 o
  -8  16  10      340.19      210.55     55.92 o
  -7  16  10      972.87      866.20     61.26 o
  -6  16  10     1473.73     1388.03     53.62 o
  -5  16  10       34.98       32.22     19.40 o
  -4  16  10      867.33      914.76     31.94 o
  -3  16  10     1623.99     1544.96     38.28 o
  -2  16  10     1190.86     1126.48     33.61 o
  -1  16  10     5635.57     5761.32     69.69 o
   0  16  10      301.43      311.27     25.23 o
   1  16  10      261.60      243.20     29.72 o
   2  16  10      287.42      318.10     26.59 o
   3  16  10     3749.88     3587.89     53.06 o
   4  16  10      980.60      992.87     39.43 o
   5  16  10       11.37       61.77     28.36 o
   6  16  10      203.22      262.84     36.35 o
   7  16  10      321.84      357.06     47.24 o
   8  16  10      356.45      307.11     42.11 o
   9  16  10     1357.39     1247.24     66.52 o
  10  16  10      659.73      623.37     47.23 o
 -12  17  10     2975.65     3042.59    155.78 o
 -11  17  10      145.03       75.30     64.79 o
 -10  17  10      532.26      586.80    102.16 o
  -9  17  10     1795.86     1730.22     93.11 o
  -8  17  10      567.80      657.78     66.01 o
  -7  17  10      670.80      649.96     58.19 o
  -6  17  10      195.90      238.70     30.28 o
  -5  17  10     1527.14     1623.81     46.12 o
  -4  17  10      372.81      259.90     32.34 o
  -3  17  10      310.03      310.78     27.81 o
  -2  17  10     1251.71     1270.25     45.74 o
  -1  17  10      239.09      178.46     21.13 o
   0  17  10      591.74      580.55     35.63 o
   1  17  10      475.39      534.42     31.91 o
   2  17  10      982.62      952.54     41.91 o
   3  17  10     5757.96     5790.44     84.65 o
   4  17  10      358.19      324.07     33.02 o
   5  17  10      497.22      421.28     36.08 o
   6  17  10      444.35      537.22     68.89 o
   7  17  10        0.51       18.99     38.95 o
   8  17  10      473.98      518.54     48.88 o
   9  17  10       19.34       24.55     36.69 o
 -11  18  10      962.05     1097.07    115.93 o
 -10  18  10      640.04      631.06     80.35 o
  -9  18  10     3002.36     2979.53    129.16 o
  -8  18  10       49.66       49.09     55.32 o
  -7  18  10      418.52      515.89     65.29 o
  -6  18  10       61.67       46.97     35.01 o
  -5  18  10       18.21       48.96     32.87 o
  -4  18  10       92.56      121.27     34.36 o
  -3  18  10      650.38      732.21     44.37 o
  -2  18  10      869.89     1007.20     44.65 o
  -1  18  10       39.25       40.21     25.06 o
   0  18  10      521.53      469.83     33.11 o
   1  18  10      577.94      681.68     40.33 o
   2  18  10      935.18     1079.01     96.11 o
   3  18  10      981.58     1005.68     42.75 o
   4  18  10       93.21      115.90     38.05 o
   5  18  10      110.55       97.05     39.58 o
   6  18  10      147.72       93.94     43.76 o
   7  18  10      474.79      532.47     52.67 o
   8  18  10      930.75      942.33     54.26 o
 -10  19  10      482.15      650.85     83.83 o
  -9  19  10      201.72      193.08     67.14 o
  -8  19  10      776.26      853.50    127.49 o
  -7  19  10      504.84      451.94     97.04 o
  -6  19  10       33.28       78.81     59.21 o
  -5  19  10       48.79      100.64     43.18 o
  -4  19  10     2684.03     2392.75     95.32 o
  -3  19  10      207.33      184.43     35.78 o
  -2  19  10       11.39       23.83     35.71 o
  -1  19  10     1050.68     1012.98     59.35 o
   0  19  10      188.72      145.51     32.06 o
   1  19  10       49.55       52.21     37.03 o
   2  19  10       90.67      140.04     37.20 o
   3  19  10      170.18      148.93     35.12 o
   4  19  10      111.33      148.27     45.03 o
   5  19  10       82.96       99.05     42.02 o
   6  19  10      204.97      192.97     50.25 o
   7  19  10      194.91      136.10     44.40 o
  -8  20  10     3142.17     3221.80    169.20 o
  -7  20  10      293.32      338.17     84.43 o
  -6  20  10       47.99        7.38     65.94 o
  -5  20  10     1069.51     1081.59    103.77 o
  -4  20  10     2097.12     2172.59    119.16 o
  -3  20  10      647.96      478.14     49.95 o
  -2  20  10      120.37       96.03     47.76 o
  -1  20  10        3.63       50.15     44.13 o
   0  20  10      215.37      197.79     49.75 o
   1  20  10      146.45      157.52     57.71 o
   2  20  10      920.94      912.42     58.07 o
   3  20  10       32.59       36.69     35.06 o
   4  20  10     2568.50     2744.93    103.13 o
   5  20  10       68.41       21.21     45.23 o
  -6  21  10       52.39       92.14     95.32 o
  -5  21  10      306.03      253.13    107.01 o
  -4  21  10       23.06       61.29     82.12 o
  -3  21  10      679.43      634.03     57.10 o
  -2  21  10        7.46        3.83     50.39 o
  -1  21  10      660.01      540.31     94.32 o
   0  21  10       10.18       24.32     32.31 o
   1  21  10      466.17      617.67     62.69 o
   2  21  10      183.27      124.01     41.46 o
   3  21  10     1109.71     1113.36     62.87 o
 -19   0  11      224.85      352.70     92.18 o
 -17   0  11        2.65        6.16     56.29 o
 -15   0  11      851.64      782.16     49.96 o
 -13   0  11     3872.01     4277.55     85.46 o
 -11   0  11     1364.28     1267.70     51.05 o
  -9   0  11      350.54      412.34     28.90 o
  -7   0  11      749.34      920.05     35.77 o
  -5   0  11     1257.04     1222.43     39.29 o
  -3   0  11     3410.13     3371.04    101.76 o
  -1   0  11    35422.38    35897.39    296.83 o
   1   0  11     5074.17     6757.76    224.80 o
   3   0  11       38.04       88.04     27.82 o
   5   0  11       41.40      107.07     24.47 o
   7   0  11      175.63      220.58     35.99 o
   9   0  11     1127.43     1335.01     57.64 o
  11   0  11      884.04     1134.50     66.93 o
  13   0  11      238.31      177.87     62.75 o
  15   0  11      491.95      571.46    112.06 o
 -19   1  11     1012.61      974.60     71.93 o
 -18   1  11      378.87      447.49     54.18 o
 -17   1  11      364.01      433.70     49.76 o
 -16   1  11        8.86       26.41     32.42 o
 -15   1  11     1183.34     1198.01     40.90 o
 -14   1  11     5015.86     5083.32     76.66 o
 -13   1  11     3264.09     3193.38     62.57 o
 -12   1  11      466.23      473.85     27.95 o
 -11   1  11     2804.25     2880.10     48.71 o
 -10   1  11        8.19       27.76     17.77 o
  -9   1  11     3102.97     2768.90     41.73 o
  -8   1  11      567.69      592.27     20.28 o
  -7   1  11     1146.53      863.03     25.80 o
  -6   1  11      168.98      120.81     20.35 o
  -5   1  11     3138.80     3317.73     43.88 o
  -4   1  11      383.07      310.73     14.49 o
  -3   1  11     1158.84     1454.85     31.63 o
  -2   1  11    14814.50    15297.74    113.68 o
  -1   1  11        1.26       20.72     16.46 o
   0   1  11     1063.08      966.24     26.88 o
   1   1  11    17510.22    18301.79    116.93 o
   2   1  11     1284.66     1536.85     36.55 o
   3   1  11      864.89      932.48     23.60 o
   4   1  11     2260.67     2103.22     32.89 o
   5   1  11      406.17      431.86     21.82 o
   6   1  11       67.15       85.70     17.81 o
   7   1  11      182.90      147.57     23.21 o
   8   1  11     5078.01     4966.70     59.84 o
   9   1  11     3827.16     3677.27     67.28 o
  10   1  11      126.14      117.30     26.22 o
  11   1  11       73.41       49.05     25.13 o
  12   1  11      316.83      508.32     61.17 o
  13   1  11      825.20      879.40     53.94 o
  14   1  11      203.20      163.76     59.22 o
  15   1  11       66.21       22.50     57.60 o
 -19   2  11       11.41       93.94     50.18 o
 -18   2  11     1292.81     1456.74     74.76 o
 -17   2  11       26.60       31.77     38.27 o
 -16   2  11      102.67      105.92     34.43 o
 -15   2  11        8.24       15.02     25.56 o
 -14   2  11        0.54       16.27     25.21 o
 -13   2  11      562.20      563.59     30.10 o
 -12   2  11      184.91      158.84     27.38 o
 -11   2  11      128.63      151.91     21.21 o
 -10   2  11        4.91       14.51     16.56 o
  -9   2  11     1293.45     1395.23     29.23 o
  -8   2  11      308.44      256.54     18.67 o
  -7   2  11      607.61      644.78     23.59 o
  -6   2  11    18348.92    18872.25    146.57 o
  -5   2  11       60.45       64.49     15.82 o
  -4   2  11    30607.15    31070.63    225.11 o
  -3   2  11     1419.77     1495.81     34.72 o
  -2   2  11     3494.38     3071.70     62.13 o
  -1   2  11    41107.85    41442.70    299.89 o
   0   2  11     4398.72     4603.78     43.06 o
   1   2  11     2377.00     2593.50     38.56 o
   2   2  11        7.38       35.80     16.82 o
   3   2  11    10667.49    10411.00     96.73 o
   4   2  11     1783.77     1712.38     36.35 o
   5   2  11      117.04       86.82     16.65 o
   6   2  11      737.29      855.86     32.52 o
   7   2  11     1416.99     1558.74     40.59 o
   8   2  11    12590.16    12602.73    101.48 o
   9   2  11      785.38      781.36     30.88 o
  10   2  11      803.79      802.66     38.53 o
  11   2  11      130.47      139.81     40.08 o
  12   2  11      261.21      330.03     36.48 o
  13   2  11      459.96      442.21     59.45 o
  14   2  11        1.24       55.67     48.35 o
  15   2  11       40.76       42.88     55.08 o
 -19   3  11      320.88      245.31     52.76 o
 -18   3  11      558.63      490.58     52.92 o
 -17   3  11     2088.99     1972.46     72.41 o
 -16   3  11      124.54       89.32     33.83 o
 -15   3  11      214.17      166.51     29.03 o
 -14   3  11     4799.42     4890.58     72.91 o
 -13   3  11      243.44      238.43     28.76 o
 -12   3  11     1939.79     1973.89     40.94 o
 -11   3  11      463.32      360.75     22.77 o
 -10   3  11       88.61      128.70     14.25 o
  -9   3  11    10457.92    10445.92     93.01 o
  -8   3  11     2281.86     2111.59     28.98 o
  -7   3  11     4685.12     4773.33     50.89 o
  -6   3  11     1614.66     1952.28     28.47 o
  -5   3  11    20087.75    20820.86    138.51 o
  -4   3  11     1107.05     1127.13     37.71 o
  -3   3  11    15587.27    15408.21    120.52 o
  -2   3  11     7995.57     8222.39     70.42 o
  -1   3  11        3.07       55.94     22.70 o
   0   3  11     1030.12      779.66     34.86 o
   1   3  11     2431.50     2695.15     39.36 o
   2   3  11     5649.35     5584.75     62.67 o
   3   3  11     2208.26     2810.34     38.65 o
   4   3  11       78.76      108.03     23.01 o
   5   3  11     5247.05     5548.13     61.99 o
   6   3  11       45.94       97.21     17.28 o
   7   3  11     1291.97     1302.38     40.37 o
   8   3  11     1186.02     1227.12     37.75 o
   9   3  11      537.62      538.46     32.20 o
  10   3  11     1150.76     1143.11     41.74 o
  11   3  11     1325.60     1326.67     47.10 o
  12   3  11      259.98      285.43     33.08 o
  13   3  11     1279.26     1375.57     66.66 o
  14   3  11        1.53       48.97     55.18 o
  15   3  11      414.33      350.22     66.52 o
 -18   4  11      451.55      544.76     47.62 o
 -17   4  11      205.21      205.00     40.04 o
 -16   4  11        9.76       14.34     31.69 o
 -15   4  11     1441.28     1242.74     38.95 o
 -14   4  11        1.45       18.62     21.88 o
 -13   4  11      140.14       76.68     19.00 o
 -12   4  11      123.28      107.24     21.04 o
 -11   4  11       32.39       36.55     16.50 o
 -10   4  11       41.42       16.96     13.84 o
  -9   4  11       81.33       91.62     17.24 o
  -8   4  11     1014.96      999.70     39.33 o
  -7   4  11      237.20      286.44     19.70 o
  -6   4  11     7677.86     7920.78     73.75 o
  -5   4  11      979.13     1026.75     23.40 o
  -4   4  11     9011.18     8821.19     66.62 o
  -3   4  11     1993.99     2116.51     44.77 o
  -2   4  11      165.26      151.00     19.97 o
  -1   4  11      368.76      423.42     17.50 o
   0   4  11       16.73       18.32     18.81 o
   1   4  11        6.84        7.87     18.36 o
   2   4  11     5432.08     5600.19     53.62 o
   3   4  11      115.14      107.55     17.62 o
   4   4  11     5002.37     4669.39     61.21 o
   5   4  11      386.08      506.21     21.92 o
   6   4  11     5693.66     5991.74     56.75 o
   7   4  11      343.29      445.51     29.20 o
   8   4  11     2361.11     2256.37     57.25 o
   9   4  11     1313.33     1391.11     41.39 o
  10   4  11       82.60      142.29     32.86 o
  11   4  11     2716.66     2731.19     58.81 o
  12   4  11      126.34       89.60     28.63 o
  13   4  11      227.23      382.55     48.65 o
  14   4  11     1261.64     1260.87     84.39 o
  15   4  11      784.51      585.21     74.66 o
 -18   5  11      108.84      154.53     54.70 o
 -17   5  11     2015.87     2380.47     99.01 o
 -16   5  11        9.59       24.95     32.83 o
 -15   5  11      389.71      442.84     28.63 o
 -14   5  11       70.58       63.62     20.03 o
 -13   5  11     2292.77     2255.03     50.39 o
 -12   5  11       61.79       34.90     17.63 o
 -11   5  11    10349.66    10128.00     96.47 o
 -10   5  11      277.76      260.74     21.91 o
  -9   5  11        2.66       22.37     12.74 o
  -8   5  11      704.16      719.38     30.48 o
  -7   5  11     8021.27     8743.71     79.00 o
  -6   5  11      519.75      487.23     25.74 o
  -5   5  11      191.81      145.78     14.79 o
  -4   5  11      177.43       84.87     16.86 o
  -3   5  11     1723.08     1622.42     26.49 o
  -2   5  11     1445.45     1559.03     33.48 o
  -1   5  11        3.23       22.20     15.44 o
   0   5  11      297.85      222.77     22.93 o
   1   5  11      195.49      218.91     20.45 o
   2   5  11     1952.35     1973.63     33.83 o
   3   5  11     4547.66     4190.79     40.86 o
   4   5  11       21.37       14.64     17.69 o
   5   5  11      216.51      194.17     24.42 o
   6   5  11      398.99      272.83     28.47 o
   7   5  11      262.25      312.76     24.21 o
   8   5  11     4688.35     4963.29     89.37 o
   9   5  11      143.44      135.38     27.03 o
  10   5  11      725.84      680.83     37.08 o
  11   5  11     2025.70     2208.51     53.50 o
  12   5  11      711.95      753.38     43.26 o
  13   5  11      523.77      598.32     51.10 o
  14   5  11      527.43      634.11     66.89 o
  15   5  11       13.47       26.16     54.64 o
 -18   6  11      235.65      304.43     55.91 o
 -17   6  11      105.97      139.48     51.12 o
 -16   6  11      188.19      152.77     39.17 o
 -15   6  11        3.09       22.56     25.39 o
 -14   6  11        5.84       21.63     21.54 o
 -13   6  11     2541.52     2556.05     56.69 o
 -12   6  11      356.54      314.42     29.22 o
 -11   6  11       69.48       73.18     20.87 o
 -10   6  11      898.98      891.36     23.64 o
  -9   6  11     4217.46     4471.61     51.99 o
  -8   6  11      387.56      508.91     20.46 o
  -7   6  11       26.49       17.45     13.47 o
  -6   6  11     4778.71     5167.70     45.20 o
  -5   6  11     1576.33     1571.65     33.39 o
  -4   6  11        1.14        9.19     15.00 o
  -3   6  11     2447.24     2818.85     35.92 o
  -2   6  11     1303.54     1464.39     23.73 o
  -1   6  11     7300.31     7680.16    195.48 o
   0   6  11      185.69      238.23     17.72 o
   1   6  11     6918.01     7402.02     97.36 o
   2   6  11     3812.41     3609.50     59.50 o
   3   6  11     2698.32     2741.04     41.10 o
   4   6  11      476.65      460.73     20.92 o
   5   6  11       72.67       90.96     22.50 o
   6   6  11      780.97      834.31     31.99 o
   7   6  11      853.77      827.09     37.09 o
   8   6  11      503.98      557.10     29.48 o
   9   6  11     1217.37     1179.85     42.81 o
  10   6  11      562.18      565.72     32.04 o
  11   6  11     1070.88      903.46     38.22 o
  12   6  11     1493.26     1407.56     57.21 o
  13   6  11     4500.31     4734.60    118.96 o
  14   6  11       13.06       23.46     49.92 o
  15   6  11        1.38        7.11     54.22 o
 -18   7  11      147.35      142.49     49.42 o
 -17   7  11      871.82      851.94     63.51 o
 -16   7  11     1628.81     1727.59     67.10 o
 -15   7  11      150.72      107.00     28.66 o
 -14   7  11        3.64       20.81     24.68 o
 -13   7  11     1697.73     1856.22     39.71 o
 -12   7  11     4685.66     4433.40     69.54 o
 -11   7  11      348.80      305.54     26.33 o
 -10   7  11        7.26       11.34     17.61 o
  -9   7  11     1337.82     1154.94     25.72 o
  -8   7  11     4572.45     4664.52     54.68 o
  -7   7  11      550.30      697.08     27.48 o
  -6   7  11    11469.06    11941.39     90.48 o
  -5   7  11     2009.52     1989.15     30.80 o
  -4   7  11     1512.55     1625.54     34.10 o
  -3   7  11        0.70       12.77     15.31 o
  -2   7  11     4004.88     4067.20     50.15 o
  -1   7  11       14.71       13.99     18.02 o
   0   7  11       80.92       96.50     15.75 o
   1   7  11     2685.79     2691.14     39.76 o
   2   7  11    17046.74    17100.98    149.58 o
   3   7  11     4074.21     4161.43     49.60 o
   4   7  11     1025.00     1053.06     25.67 o
   5   7  11      149.02      182.82     20.31 o
   6   7  11     3807.23     3465.62     52.27 o
   7   7  11      604.30      686.08     34.25 o
   8   7  11     2732.00     2972.26     58.16 o
   9   7  11      258.50      312.87     28.36 o
  10   7  11      135.08      102.21     32.90 o
  11   7  11      732.29      598.67     37.97 o
  12   7  11      521.71      471.26     45.83 o
  13   7  11      305.13      284.73     50.36 o
  14   7  11     1107.31     1201.49    109.67 o
  15   7  11      195.30      211.20     62.53 o
 -17   8  11     1298.13     1329.34     65.74 o
 -16   8  11      288.84      328.00     35.42 o
 -15   8  11      132.96      162.53     54.05 o
 -14   8  11     1432.63     1393.61     39.44 o
 -13   8  11      569.89      643.63     28.70 o
 -12   8  11        3.37       12.45     20.28 o
 -11   8  11     1036.29     1075.45     33.53 o
 -10   8  11     2592.77     2392.77     45.64 o
  -9   8  11     1173.40     1339.59     32.06 o
  -8   8  11       40.66       24.50     19.61 o
  -7   8  11      951.12     1074.15     28.65 o
  -6   8  11     1916.57     1980.31     29.57 o
  -5   8  11     4496.04     4694.22     44.24 o
  -4   8  11      207.76      159.04     16.87 o
  -3   8  11     2156.77     2335.21     32.75 o
  -2   8  11       39.16       40.66     15.45 o
  -1   8  11     4643.44     4673.49     49.43 o
   0   8  11      873.43      818.20     26.85 o
   1   8  11     9296.60     9414.90    103.81 o
   2   8  11     1913.01     2081.99     45.00 o
   3   8  11     4446.01     4714.82     62.97 o
   4   8  11     2818.56     2852.28     45.70 o
   5   8  11      541.13      600.46     29.39 o
   6   8  11       98.33       71.20     25.09 o
   7   8  11        4.24       20.83     24.19 o
   8   8  11      141.97      121.62     27.17 o
   9   8  11     1030.53     1284.05     45.09 o
  10   8  11      754.52      702.90     38.45 o
  11   8  11        3.94       41.90     31.12 o
  12   8  11      137.57      103.71     38.29 o
  13   8  11      570.95      623.10     52.54 o
  14   8  11     1797.56     1817.88     92.51 o
 -17   9  11     1671.36     1734.07     85.37 o
 -16   9  11      190.80      123.41     67.09 o
 -15   9  11      372.84      393.90     46.24 o
 -14   9  11     1896.72     1914.94     53.07 o
 -13   9  11      438.25      375.13     35.28 o
 -12   9  11      292.66      339.38     28.66 o
 -11   9  11      833.24      855.70     37.55 o
 -10   9  11      207.92      155.93     24.14 o
  -9   9  11      139.58      104.35     18.56 o
  -8   9  11       50.49       82.87     18.26 o
  -7   9  11     1543.41     1506.09     33.71 o
  -6   9  11       47.66       44.51     18.00 o
  -5   9  11       29.74       30.68     14.41 o
  -4   9  11     1212.62     1024.04     25.78 o
  -3   9  11      313.80      332.80     21.81 o
  -2   9  11     1271.03     1053.04     31.98 o
  -1   9  11     3971.89     3858.74     56.61 o
   0   9  11     3175.97     3576.80     58.68 o
   1   9  11     1909.84     1920.07     45.44 o
   2   9  11        9.49       27.73     17.19 o
   3   9  11     4800.98     4644.82     52.49 o
   4   9  11     1096.09     1146.31     33.62 o
   5   9  11       19.19       24.52     21.40 o
   6   9  11      592.83      573.64     27.29 o
   7   9  11     8332.26     8958.39    106.13 o
   8   9  11      141.01      161.47     26.92 o
   9   9  11      611.35      657.03     36.93 o
  10   9  11      149.20       71.57     30.22 o
  11   9  11      492.70      582.46     49.18 o
  12   9  11       26.95       31.83     39.30 o
  13   9  11      193.30      164.11     47.87 o
  14   9  11       79.71       88.49     53.78 o
 -17  10  11      107.14      124.84     93.62 o
 -16  10  11      298.89      340.81     51.83 o
 -15  10  11      961.46     1015.10     49.40 o
 -14  10  11     1549.99     1581.34     58.70 o
 -13  10  11      336.99      309.86     52.80 o
 -12  10  11       77.58       31.75     23.85 o
 -11  10  11      402.45      389.78     30.66 o
 -10  10  11     1227.70     1194.34     36.42 o
  -9  10  11      597.27      588.52     29.95 o
  -8  10  11     6456.07     6408.32     71.31 o
  -7  10  11     2082.82     2094.03     41.38 o
  -6  10  11     2727.79     2725.26     49.60 o
  -5  10  11      112.94       93.94     17.80 o
  -4  10  11      115.28       93.01     15.71 o
  -3  10  11      535.92      432.24     21.74 o
  -2  10  11      287.55      326.11     21.44 o
  -1  10  11     1947.74     1909.32     36.07 o
   0  10  11       15.93       26.20     14.84 o
   1  10  11     2641.21     2335.66     35.31 o
   2  10  11      162.62      174.12     23.32 o
   3  10  11        7.00       16.29     19.85 o
   4  10  11     2425.92     2391.19     52.88 o
   5  10  11       20.23       13.38     18.40 o
   6  10  11     2881.81     2986.58     58.25 o
   7  10  11      102.80       76.03     26.48 o
   8  10  11      373.75      493.30     32.50 o
   9  10  11      323.24      276.10     32.28 o
  10  10  11     1473.23     1466.73     57.80 o
  11  10  11      123.52      251.38     73.31 o
  12  10  11        1.51       39.70     40.29 o
  13  10  11      127.86       61.01     42.50 o
 -16  11  11       19.89       26.71     38.81 o
 -15  11  11     2394.37     2464.13     79.58 o
 -14  11  11      536.44      598.62     45.60 o
 -13  11  11      337.62      296.35     43.76 o
 -12  11  11      784.09      688.18     37.66 o
 -11  11  11      160.47      176.67     24.79 o
 -10  11  11      769.95      769.91     29.09 o
  -9  11  11     8333.50     8384.61    100.35 o
  -8  11  11     1119.74     1010.91     36.37 o
  -7  11  11       61.56       70.46     24.38 o
  -6  11  11     2862.77     2888.75     39.38 o
  -5  11  11     8223.89     8049.76     84.00 o
  -4  11  11     2667.65     2461.61     40.73 o
  -3  11  11     5900.79     5983.33     63.87 o
  -2  11  11      612.58      509.06     21.82 o
  -1  11  11     5380.00     5669.56     59.09 o
   0  11  11       35.97       27.42     21.79 o
   1  11  11     2389.18     2701.44     44.91 o
   2  11  11      977.36      820.57     28.85 o
   3  11  11     2037.13     2152.07     41.42 o
   4  11  11      881.24      952.99     30.21 o
   5  11  11      338.49      308.64     27.87 o
   6  11  11     1406.71     1470.65     46.45 o
   7  11  11      107.31      117.72     30.51 o
   8  11  11      567.83      532.72     38.81 o
   9  11  11      177.10      217.95     32.06 o
  10  11  11      661.52      719.92     45.07 o
  11  11  11     1114.18     1062.67     54.37 o
  12  11  11     1815.39     1993.23     76.74 o
  13  11  11        6.58       63.34     43.67 o
 -16  12  11      197.90      168.03    101.78 o
 -15  12  11      430.41      403.94     96.41 o
 -14  12  11      535.22      520.70     58.55 o
 -13  12  11     2541.39     2578.51     80.04 o
 -12  12  11       78.19       29.45     35.53 o
 -11  12  11     2563.29     2239.72     87.71 o
 -10  12  11      189.84      112.47     42.88 o
  -9  12  11     3850.29     3929.02     58.80 o
  -8  12  11     1993.61     1784.80     43.24 o
  -7  12  11      146.77      115.55     20.08 o
  -6  12  11     4130.40     4285.14     59.17 o
  -5  12  11     1002.90     1005.43     28.63 o
  -4  12  11     6482.88     6173.26     68.30 o
  -3  12  11        5.52      231.43     83.68 o
  -2  12  11      202.45      235.85     23.02 o
  -1  12  11      810.77      989.58     30.97 o
   0  12  11        1.06       27.29     19.63 o
   1  12  11      401.55      549.52     26.03 o
   2  12  11      620.06      719.14     27.67 o
   3  12  11     1405.83     1305.91     34.91 o
   4  12  11     2312.61     2306.39     53.77 o
   5  12  11      235.44      211.72     25.65 o
   6  12  11      299.89      272.27     32.10 o
   7  12  11     2600.42     2464.07     55.14 o
   8  12  11     2326.02     2335.02     61.85 o
   9  12  11      530.22      515.43     44.21 o
  10  12  11      100.99       88.61     37.13 o
  11  12  11     1072.04     1106.76     58.32 o
  12  12  11        0.25       11.59     42.07 o
  13  12  11     1141.51      762.47    168.37 o
 -15  13  11       51.47      124.74     79.60 o
 -14  13  11     1411.73     1440.49    126.77 o
 -13  13  11      155.02      159.04     69.65 o
 -12  13  11     1335.04     1284.95     80.74 o
 -11  13  11      117.38      185.49     50.23 o
 -10  13  11      361.73      449.92     58.67 o
  -9  13  11        5.05      118.89     50.32 o
  -8  13  11     3997.33     3591.78     59.16 o
  -7  13  11      111.07       59.01     18.61 o
  -6  13  11      318.28      432.03     26.38 o
  -5  13  11     1289.35     1436.51     35.24 o
  -4  13  11      107.96      124.35     23.23 o
  -3  13  11      235.47      251.88     23.23 o
  -2  13  11      393.21      335.21     24.26 o
  -1  13  11       59.19       43.30     20.65 o
   0  13  11      798.25      806.77     31.74 o
   1  13  11      151.45      144.40     21.74 o
   2  13  11      872.47      792.90     35.56 o
   3  13  11        0.84       11.81     21.18 o
   4  13  11     1008.02     1042.74     34.71 o
   5  13  11     1589.33     1633.25     42.09 o
   6  13  11     2681.42     2598.56     58.73 o
   7  13  11     2627.38     2643.34     51.61 o
   8  13  11      367.86      281.23     35.72 o
   9  13  11      498.17      472.66     41.41 o
  10  13  11     2293.43     2536.28     79.69 o
  11  13  11      243.19      317.98     50.13 o
  12  13  11      184.29      187.31     49.58 o
 -14  14  11       20.56       98.33     81.98 o
 -13  14  11     1209.38     1140.19     95.52 o
 -12  14  11      459.96      505.51     71.27 o
 -11  14  11     1241.56     1281.58    142.12 o
 -10  14  11      380.29      364.78     72.83 o
  -9  14  11      178.22      177.30     45.32 o
  -8  14  11     1220.05     1073.44     60.79 o
  -7  14  11     1288.63     1426.05     43.03 o
  -6  14  11      895.19      998.90     33.50 o
  -5  14  11     2294.65     2124.09     39.42 o
  -4  14  11       10.68       15.73     20.61 o
  -3  14  11      685.04      647.36     30.03 o
  -2  14  11      599.36      586.72     30.81 o
  -1  14  11      287.20      193.66     22.24 o
   0  14  11      413.55      381.28     29.01 o
   1  14  11      584.05      655.65     27.85 o
   2  14  11       18.38       31.18     23.34 o
   3  14  11       15.34       25.52     23.89 o
   4  14  11     1762.28     1914.55     49.43 o
   5  14  11       43.08       46.81     25.62 o
   6  14  11      209.16      210.60     32.63 o
   7  14  11     3698.14     3513.54     87.48 o
   8  14  11        0.19       62.28     35.53 o
   9  14  11     2358.44     2167.02     76.30 o
  10  14  11      293.44      299.76     45.44 o
  11  14  11     1504.06     1563.97     70.46 o
 -14  15  11        9.70       79.11     81.81 o
 -13  15  11       49.27       70.71     68.91 o
 -12  15  11     1811.31     1809.60    111.97 o
 -11  15  11       51.99       91.68     62.10 o
 -10  15  11     4107.27     3775.79    149.13 o
  -9  15  11      462.26      402.67     62.43 o
  -8  15  11      700.54      806.94     52.66 o
  -7  15  11       81.56       95.70     23.56 o
  -6  15  11     1401.02     1403.56     42.47 o
  -5  15  11      824.52      781.78     37.96 o
  -4  15  11      134.51      134.83     28.44 o
  -3  15  11      119.04      106.25     26.06 o
  -2  15  11      306.28      213.92     24.62 o
  -1  15  11      126.38       86.24     23.39 o
   0  15  11      142.59      157.42     25.06 o
   1  15  11      978.50     1019.74     39.34 o
   2  15  11      353.26      272.23     27.36 o
   3  15  11     1878.60     1836.42     45.23 o
   4  15  11      557.16      541.77     34.37 o
   5  15  11     2499.15     2573.97     54.51 o
   6  15  11     1276.53     1212.16     49.35 o
   7  15  11      265.06      228.48     41.02 o
   8  15  11      954.97      800.48     56.85 o
   9  15  11       10.38       23.85     40.02 o
  10  15  11     2461.60     2442.61     80.25 o
  11  15  11      509.22      572.77     88.25 o
 -13  16  11      778.85      916.21    125.46 o
 -12  16  11      420.08      468.54     84.33 o
 -11  16  11     1524.19     1671.17    101.56 o
 -10  16  11      267.19      298.12     62.14 o
  -9  16  11     2433.22     2415.83    110.60 o
  -8  16  11        4.73      204.02     79.48 o
  -7  16  11      118.55       95.55     32.91 o
  -6  16  11     1046.32     1042.18     42.52 o
  -5  16  11       19.60       24.75     22.56 o
  -4  16  11     1031.11     1060.37     37.71 o
  -3  16  11       65.27       72.99     25.83 o
  -2  16  11      214.60      144.23     24.92 o
  -1  16  11      281.69      257.93     28.39 o
   0  16  11       19.13       80.41     22.52 o
   1  16  11       94.16      116.15     23.65 o
   2  16  11        1.56       20.57     24.38 o
   3  16  11      232.58      232.79     28.61 o
   4  16  11     2777.79     2526.23     57.75 o
   5  16  11       20.09       22.44     31.87 o
   6  16  11       44.61       36.15     38.30 o
   7  16  11      596.99      634.41     52.34 o
   8  16  11     3000.83     2914.44     85.37 o
   9  16  11       49.36       77.70     41.40 o
  10  16  11      176.26      281.56     50.61 o
 -12  17  11     1997.39     2074.66    140.54 o
 -11  17  11       53.02       98.59     68.10 o
 -10  17  11     1200.37     1174.15     92.23 o
  -9  17  11      795.80      853.61     89.60 o
  -8  17  11        1.77       33.11     49.24 o
  -7  17  11      263.96      274.12     52.61 o
  -6  17  11      337.87      247.38     38.67 o
  -5  17  11      194.07      151.77     30.61 o
  -4  17  11     1969.40     2230.98     49.83 o
  -3  17  11      900.97      947.38     39.40 o
  -2  17  11     1599.13     1582.80     49.56 o
  -1  17  11     1576.04     1470.72     42.55 o
   0  17  11       18.67       25.83     25.95 o
   1  17  11      616.76      619.56     37.31 o
   2  17  11     1916.35     2014.51     63.86 o
   3  17  11     1970.70     1855.48     53.55 o
   4  17  11      473.75      523.53     42.57 o
   5  17  11     6010.31     5737.24    138.11 o
   6  17  11      109.32       89.40     42.27 o
   7  17  11     1903.21     1989.14    118.79 o
   8  17  11       28.37       11.79     40.38 o
   9  17  11      762.48      728.93     57.83 o
 -11  18  11       30.44       90.77     79.76 o
 -10  18  11      604.66      664.53     83.23 o
  -9  18  11      296.85      423.80     76.96 o
  -8  18  11      903.24     1015.65     86.49 o
  -7  18  11       39.78       90.67     53.55 o
  -6  18  11     1263.98     1156.66     65.98 o
  -5  18  11     1244.33     1414.79     70.75 o
  -4  18  11     1353.38     1360.39     53.19 o
  -3  18  11      283.40      236.39     39.29 o
  -2  18  11       80.43       84.21     35.17 o
  -1  18  11       13.76       37.18     28.41 o
   0  18  11     1398.47     1383.26     46.88 o
   1  18  11       41.25       67.11     31.62 o
   2  18  11     1494.84     1456.18     61.92 o
   3  18  11     1046.13     1135.45     52.88 o
   4  18  11     4280.37     4460.83     88.48 o
   5  18  11      373.44      415.55     56.07 o
   6  18  11      222.53      258.24     52.56 o
   7  18  11      132.67      217.19     79.11 o
   8  18  11      389.96      260.01     74.06 o
  -9  19  11      103.67       49.34     65.58 o
  -8  19  11      646.13      657.60     81.83 o
  -7  19  11     1361.55     1330.52     94.68 o
  -6  19  11       12.48       56.45     39.36 o
  -5  19  11      310.22      220.13     59.01 o
  -4  19  11        0.48       49.03     53.74 o
  -3  19  11     3826.79     3804.03     91.67 o
  -2  19  11      583.57      619.20     55.59 o
  -1  19  11       18.57       23.05     29.55 o
   0  19  11      141.12      186.03     35.47 o
   1  19  11      239.67      188.03     35.56 o
   2  19  11      327.14      247.01     41.77 o
   3  19  11     2356.48     2524.35     83.43 o
   4  19  11       67.83       59.40     46.95 o
   5  19  11       53.89       73.53     48.92 o
   6  19  11       20.77       25.37     47.91 o
  -8  20  11      192.62      243.38    135.04 o
  -7  20  11      876.11      742.13    100.46 o
  -6  20  11      276.26      236.84     92.83 o
  -5  20  11        4.00       19.85     65.24 o
  -4  20  11      727.05      689.56     89.94 o
  -3  20  11     1203.16     1243.81    103.29 o
  -2  20  11      120.01       60.21     47.89 o
  -1  20  11      957.34      839.62     70.71 o
   0  20  11       56.61       70.46     39.78 o
   1  20  11     2630.49     2507.52     93.77 o
   2  20  11      144.81       72.75     44.16 o
   3  20  11      733.03      922.76     80.80 o
   4  20  11      128.51      170.81     53.97 o
  -5  21  11       14.00        0.39     98.25 o
  -4  21  11       54.19       46.18     93.50 o
  -3  21  11       24.14       57.11     48.97 o
  -2  21  11      850.22      947.27    157.00 o
  -1  21  11      110.43      150.17     65.41 o
   0  21  11      453.28      423.28     41.11 o
   1  21  11     1129.02     1236.36    104.74 o
   2  21  11      747.58      836.77     54.08 o
 -18   0  12      972.48      751.80     86.13 o
 -16   0  12       58.42       52.59     52.52 o
 -14   0  12     6702.98     6628.19    118.71 o
 -12   0  12        8.21        5.10     30.29 o
 -10   0  12      308.14      398.51     41.24 o
  -8   0  12    15055.15    15319.81    192.99 o
  -6   0  12      937.85      983.16     36.59 o
  -4   0  12      860.74      709.37     55.34 o
  -2   0  12     1552.35     1608.57     37.64 o
   0   0  12     1313.83     1203.61     40.33 o
   2   0  12    28378.33    29598.32    350.03 o
   4   0  12     2445.15     2610.48     75.12 o
   6   0  12    19722.19    18430.92    239.00 o
   8   0  12      195.82      164.20     32.37 o
  10   0  12       28.45       42.66     35.51 o
  12   0  12     2940.96     2838.64    103.85 o
  14   0  12      154.20      158.25     68.66 o
 -18   1  12       10.01       26.87     48.25 o
 -17   1  12      956.55     1018.99     63.50 o
 -16   1  12       37.13       73.52     37.63 o
 -15   1  12     1188.98     1119.87     41.51 o
 -14   1  12       47.62       39.25     28.49 o
 -13   1  12       46.58       65.18     25.34 o
 -12   1  12      242.53      184.67     26.27 o
 -11   1  12      704.71      655.40     31.38 o
 -10   1  12      650.39      576.77     27.86 o
  -9   1  12     2780.98     3086.13     42.24 o
  -8   1  12       61.32       38.69     17.20 o
  -7   1  12     1047.16      810.46     25.62 o
  -6   1  12     6471.28     6602.85     67.36 o
  -5   1  12     1243.43     1196.22     28.35 o
  -4   1  12     2133.36     1655.05     39.17 o
  -3   1  12      590.02      598.05     46.39 o
  -2   1  12     3675.70     3977.24     57.03 o
  -1   1  12      343.76      396.28     19.15 o
   0   1  12      319.06      195.57     17.14 o
   1   1  12     3666.67     4061.84     51.99 o
   2   1  12      122.85      127.19     18.29 o
   3   1  12      867.83      796.54     24.89 o
   4   1  12     1143.64     1285.96     29.50 o
   5   1  12     3802.11     3490.27     51.93 o
   6   1  12     1980.62     2241.54     47.23 o
   7   1  12      869.22      850.39     28.02 o
   8   1  12      873.76      839.29     36.23 o
   9   1  12       66.42       66.75     23.11 o
  10   1  12       77.57       73.20     26.94 o
  11   1  12      741.00      711.59     36.37 o
  12   1  12      461.28      461.47     53.74 o
  13   1  12      308.42      182.92     47.77 o
  14   1  12      234.93      308.79     61.87 o
  15   1  12       50.25       44.23     58.62 o
 -18   2  12       69.36       95.85     48.56 o
 -17   2  12      422.96      363.30     46.79 o
 -16   2  12      416.19      428.80     41.15 o
 -15   2  12     1184.13     1323.86     40.66 o
 -14   2  12       19.47       49.81     26.54 o
 -13   2  12      632.47      606.89     31.03 o
 -12   2  12        6.15       27.28     22.27 o
 -11   2  12      146.74      136.44     23.06 o
 -10   2  12     1645.58     1658.86     38.19 o
  -9   2  12     1175.79     1267.16     36.47 o
  -8   2  12      984.92     1074.75     25.34 o
  -7   2  12      339.84      377.74     25.09 o
  -6   2  12     1371.10     1230.52     24.65 o
  -5   2  12    10924.71    10664.71    106.98 o
  -4   2  12     2941.10     2764.44     42.42 o
  -3   2  12    11068.51    10245.28     94.67 o
  -2   2  12     6531.44     6475.18     73.18 o
  -1   2  12      621.85      700.92     28.92 o
   0   2  12      503.88      481.52     21.68 o
   1   2  12    35107.98    34343.06    255.42 o
   2   2  12     2162.87     1969.22     32.57 o
   3   2  12       31.54       53.61     17.20 o
   4   2  12    11288.96    12113.19    115.92 o
   5   2  12     1909.94     1942.00     45.14 o
   6   2  12      160.50      226.01     23.08 o
   7   2  12      545.44      557.84     28.79 o
   8   2  12     4528.98     4500.64     64.98 o
   9   2  12       31.16       45.58     23.30 o
  10   2  12     2252.80     2471.26     73.81 o
  11   2  12     4160.62     4261.14     80.27 o
  12   2  12      319.86      271.00     34.28 o
  13   2  12        5.95       39.46     46.39 o
  14   2  12      586.79      591.09     66.42 o
  15   2  12     2524.81     2654.53    125.02 o
 -18   3  12      757.00      703.58     73.36 o
 -17   3  12      267.35      340.29     46.61 o
 -16   3  12       57.78       59.37     34.45 o
 -15   3  12        6.94       22.99     26.78 o
 -14   3  12     2639.66     2628.10     59.18 o
 -13   3  12     1389.95     1550.32     40.96 o
 -12   3  12       28.33       45.68     21.45 o
 -11   3  12     1049.73     1166.02     33.35 o
 -10   3  12      298.94      286.62     23.13 o
  -9   3  12       23.88       42.68     13.77 o
  -8   3  12       29.83       62.03     15.63 o
  -7   3  12      154.21      131.01     19.35 o
  -6   3  12      916.83      707.29     21.88 o
  -5   3  12     5337.26     5439.89     93.50 o
  -4   3  12      101.13      139.41     16.27 o
  -3   3  12     1296.75     1178.72     35.85 o
  -2   3  12    16300.45    17085.55    120.48 o
  -1   3  12      441.25      349.11     20.38 o
   0   3  12     2604.17     2109.36     39.77 o
   1   3  12     1971.74     2123.62     40.07 o
   2   3  12     4519.96     4798.60     53.90 o
   3   3  12     2861.52     2934.58     44.84 o
   4   3  12     3252.31     3476.74     46.82 o
   5   3  12      610.83      584.48     22.47 o
   6   3  12      817.56      779.14     29.31 o
   7   3  12      343.22      340.35     30.45 o
   8   3  12      201.59      172.74     24.81 o
   9   3  12      647.86      613.53     38.32 o
  10   3  12     3056.33     3348.32     65.83 o
  11   3  12      740.48      771.52     43.36 o
  12   3  12     1221.08     1318.45     54.21 o
  13   3  12       46.59       53.86     41.23 o
  14   3  12       36.35       59.43     56.07 o
  15   3  12      221.87      218.91     63.44 o
 -18   4  12     1299.09     1324.14     60.50 o
 -17   4  12      426.61      391.59     45.46 o
 -16   4  12        7.75       67.15     36.33 o
 -15   4  12     1474.94     1176.52     39.76 o
 -14   4  12     1627.91     1582.71     39.42 o
 -13   4  12     2219.80     2329.41     49.27 o
 -12   4  12     2006.99     1952.37     41.86 o
 -11   4  12     2437.15     2281.39     47.23 o
 -10   4  12      558.08      589.92     27.34 o
  -9   4  12     1375.52     1290.61     34.76 o
  -8   4  12     2323.89     2535.13     45.40 o
  -7   4  12      106.05       61.11     19.71 o
  -6   4  12     3154.53     3638.01     41.91 o
  -5   4  12       43.18       52.41     15.43 o
  -4   4  12     4233.91     3901.78     53.18 o
  -3   4  12     1549.60     1537.53     26.04 o
  -2   4  12        7.44       24.60     17.14 o
  -1   4  12    17464.08    17651.53    141.51 o
   0   4  12       15.12       23.84     10.37 o
   1   4  12     3730.01     3314.72     51.37 o
   2   4  12      294.49      245.63     22.16 o
   3   4  12     1605.28     1600.60     39.78 o
   4   4  12     2146.12     2040.07     41.75 o
   5   4  12      111.98       85.37     18.00 o
   6   4  12      387.31      342.07     25.53 o
   7   4  12     1576.73     1789.44     50.70 o
   8   4  12     1289.65     1419.12     44.42 o
   9   4  12     1461.45     1389.27     47.25 o
  10   4  12       15.37       49.71     24.38 o
  11   4  12     2637.42     2692.75     86.41 o
  12   4  12      294.69      248.18     37.29 o
  13   4  12     1617.03     1479.44     78.12 o
  14   4  12       74.27       54.30     58.67 o
  15   4  12       15.67       93.95     58.79 o
 -18   5  12      182.24      225.18     57.23 o
 -17   5  12      381.74      343.25     56.96 o
 -16   5  12     1082.66      972.84     51.91 o
 -15   5  12        4.45        6.80     21.43 o
 -14   5  12      853.27      849.06     34.32 o
 -13   5  12     1312.04     1483.51     42.47 o
 -12   5  12     4653.14     4996.76     59.91 o
 -11   5  12       17.20       44.14     14.38 o
 -10   5  12      107.80       92.06     14.95 o
  -9   5  12     1784.55     1796.11     42.64 o
  -8   5  12     3433.44     3364.93     44.07 o
  -7   5  12     4154.60     4225.55     48.21 o
  -6   5  12     2432.49     2141.72     34.48 o
  -5   5  12       68.92      101.00     15.72 o
  -4   5  12     2752.94     2802.53     40.95 o
  -3   5  12     3005.12     2768.26     35.09 o
  -2   5  12     5057.44     5364.07     60.54 o
  -1   5  12     1514.23     1452.33     25.94 o
   0   5  12    10593.65    10618.72    115.95 o
   1   5  12     1443.29     1370.31     38.43 o
   2   5  12     5790.48     5567.78     52.32 o
   3   5  12      853.70      975.41     26.58 o
   4   5  12      415.00      474.55     23.04 o
   5   5  12      667.49      547.61     24.15 o
   6   5  12      161.99      129.90     24.07 o
   7   5  12      667.41      788.79     35.34 o
   8   5  12      692.71      690.33     32.59 o
   9   5  12        1.20       29.23     25.92 o
  10   5  12      278.20      311.26     33.70 o
  11   5  12     1949.39     1705.54     54.56 o
  12   5  12      626.18      707.01     48.65 o
  13   5  12      178.01      226.74     55.35 o
  14   5  12       81.82       99.66     60.83 o
 -18   6  12     1086.28     1140.36     75.77 o
 -17   6  12       34.02       32.93     50.17 o
 -16   6  12      924.39     1165.78     67.03 o
 -15   6  12      444.27      421.33     44.51 o
 -14   6  12       93.80       43.35     22.32 o
 -13   6  12     1594.18     1428.92     48.80 o
 -12   6  12      957.29      886.66     33.79 o
 -11   6  12      598.35      636.74     24.16 o
 -10   6  12      197.91      236.72     21.38 o
  -9   6  12     1262.19     1307.67     34.56 o
  -8   6  12       22.64       24.91     18.70 o
  -7   6  12      288.82      335.85     20.83 o
  -6   6  12     7201.69     6858.82     77.24 o
  -5   6  12     3802.93     3766.96     48.38 o
  -4   6  12      217.74      193.44     19.83 o
  -3   6  12     1866.50     1922.33     36.75 o
  -2   6  12     4781.21     4562.60     56.64 o
  -1   6  12     7389.23     8092.63     58.61 o
   0   6  12     1779.87     1755.94     36.07 o
   1   6  12     4019.94     4109.56     58.02 o
   2   6  12      576.25      569.01     22.72 o
   3   6  12     4421.45     4181.31     50.55 o
   4   6  12     5407.73     5503.77     76.64 o
   5   6  12      378.06      434.67     26.80 o
   6   6  12        3.56       14.37     16.49 o
   7   6  12       38.86       31.63     21.04 o
   8   6  12     4583.21     4807.81     75.09 o
   9   6  12       21.97       27.65     27.44 o
  10   6  12     1139.26     1176.54     44.94 o
  11   6  12      277.47      303.07     34.24 o
  12   6  12      896.91     1002.21     56.52 o
  13   6  12      106.98      109.77     52.35 o
  14   6  12      268.13      394.32     71.21 o
 -17   7  12     3654.20     3802.96    120.65 o
 -16   7  12     2105.11     2010.69     66.20 o
 -15   7  12      276.06      257.19     35.01 o
 -14   7  12      777.82      760.93     35.97 o
 -13   7  12       57.32       55.05     24.38 o
 -12   7  12     4936.67     4656.97     64.63 o
 -11   7  12      716.64      822.13     36.63 o
 -10   7  12      348.68      381.65     26.26 o
  -9   7  12       79.44       68.73     19.23 o
  -8   7  12      270.86      280.42     17.29 o
  -7   7  12     3979.76     3713.16     52.29 o
  -6   7  12       50.18       49.34     10.41 o
  -5   7  12      211.88      178.10     18.72 o
  -4   7  12     1001.02     1173.60     26.16 o
  -3   7  12      989.79      823.69     24.69 o
  -2   7  12       61.29       24.15     15.89 o
  -1   7  12      272.74      249.53     19.51 o
   0   7  12     3696.34     3644.58     56.14 o
   1   7  12      301.10      256.11     31.10 o
   2   7  12     4777.13     4925.00     60.28 o
   3   7  12     3559.94     3382.60     42.18 o
   4   7  12     2666.20     2685.65     47.45 o
   5   7  12     5302.90     5005.54     62.35 o
   6   7  12      587.11      626.17     32.40 o
   7   7  12      167.65      148.69     29.19 o
   8   7  12      470.60      525.38     34.39 o
   9   7  12     2624.28     2530.98     53.57 o
  10   7  12       29.28       28.36     28.37 o
  11   7  12       79.55      142.47     36.31 o
  12   7  12      709.08      751.06     50.79 o
  13   7  12        0.64       32.94     50.46 o
  14   7  12      780.59      742.59     67.53 o
 -17   8  12      121.34      201.59     44.34 o
 -16   8  12       51.11       81.64     34.88 o
 -15   8  12     1516.06     1474.58     77.66 o
 -14   8  12       10.53       23.48     24.45 o
 -13   8  12      231.44      235.31     27.12 o
 -12   8  12        8.24       35.40     22.12 o
 -11   8  12    10233.99    10295.51    102.60 o
 -10   8  12     4300.21     4605.09     56.94 o
  -9   8  12       60.00       44.70     18.41 o
  -8   8  12     2005.16     1983.14     40.14 o
  -7   8  12     2356.10     2179.17     39.98 o
  -6   8  12     2733.55     2576.23     33.62 o
  -5   8  12      613.97      671.23     23.99 o
  -4   8  12      150.28      102.80     17.58 o
  -3   8  12       11.10       29.89     15.62 o
  -2   8  12      291.29      323.35     19.15 o
  -1   8  12     7057.81     7137.00     69.57 o
   0   8  12      296.55      313.86     25.98 o
   1   8  12      132.84      180.52     17.28 o
   2   8  12      147.52      131.92     14.56 o
   3   8  12     4363.24     4143.09     66.50 o
   4   8  12     7619.59     7302.94    110.04 o
   5   8  12     2576.23     2744.75     55.23 o
   6   8  12      169.57      140.19     26.81 o
   7   8  12        1.65       16.26     24.53 o
   8   8  12     4757.71     4715.11     66.03 o
   9   8  12     1291.57     1185.40     42.84 o
  10   8  12      299.90      281.80     32.06 o
  11   8  12      568.46      627.82     47.53 o
  12   8  12        6.18       59.29     42.89 o
  13   8  12     1242.59     1235.24     80.61 o
  14   8  12        9.87       27.18     54.72 o
 -17   9  12      849.58     1028.71    103.52 o
 -16   9  12     2329.05     2436.96    124.71 o
 -15   9  12      102.33      109.41     43.96 o
 -14   9  12      147.93      106.84     31.06 o
 -13   9  12      220.21      242.95     29.35 o
 -12   9  12      250.21      203.74     28.02 o
 -11   9  12       10.96       35.38     21.35 o
 -10   9  12      615.34      668.83     26.81 o
  -9   9  12      987.37      983.66     32.51 o
  -8   9  12       74.74       74.13     19.52 o
  -7   9  12     1155.31     1128.70     31.84 o
  -6   9  12       19.54       29.71     16.09 o
  -5   9  12      450.40      557.17     22.48 o
  -4   9  12      726.33      644.08     23.07 o
  -3   9  12      163.13      130.97     17.59 o
  -2   9  12     1416.73     1334.23     29.39 o
  -1   9  12      140.47      143.73     17.83 o
   0   9  12        3.43       23.25     17.33 o
   1   9  12      261.36      332.83     21.69 o
   2   9  12     3268.27     3318.20     37.50 o
   3   9  12       26.34       70.01     14.32 o
   4   9  12       10.97       21.57     13.96 o
   5   9  12      291.54      292.81     28.79 o
   6   9  12      512.28      428.99     30.86 o
   7   9  12     4619.25     5022.56     73.33 o
   8   9  12     4341.32     4139.18     64.43 o
   9   9  12      188.22      228.39     28.75 o
  10   9  12     2722.89     2885.51     82.96 o
  11   9  12       86.09       74.39     40.18 o
  12   9  12     1658.41     1774.06     69.74 o
  13   9  12       25.50       88.91     52.85 o
 -16  10  12       17.42       21.12     42.43 o
 -15  10  12       22.85       31.84     38.90 o
 -14  10  12     1145.18     1245.09     45.29 o
 -13  10  12     1533.20     1397.02     50.30 o
 -12  10  12      274.84      236.27     31.66 o
[truncated: 204,530 more chars]
